# Supplementary material for: Sunflower Bark Extract as a Biostimulant Suppresses Reactive Oxygen Species in Salt-Stressed Arabidopsis
Source: Front Plant Sci. 2022 Jul 1;13:837441. doi: 10.3389/fpls.2022.837441 (PMC9285015; doi:10.3389/fpls.2022.837441)
Supplement: Supplementary file 2 [file Data_Sheet_2.xlsx]

## Sheet: ESI+
	1. MS-DIAL																															2.MS-FINDER														3. ChemOnt
ID(matched RT,m/z)	PeakID	Title	Scans	RT left(min)	RT (min)	RT right (min)	Precursor m/z	Height	Area	Model masses	Adduct	Isotope	Comment	Reference RT	Reference m/z	Formula	Ontology	InChIKey	SMILES	Annotation tag (VS1.0)	RT matched	m/z matched	MS/MS matched	RT similarity	Dot product	Reverse dot product	Fragment presence %	Total score	S/N	MS1 isotopes	MSMS spectrum	File path	File name	MS1 count	MSMS count	PRECURSORMZ	PRECURSORTYPE	Area	Structure rank 1	Total score	Databases	Formula	Ontology	InChIKey	SMILES	Kingdom	Superclass	Class	Subclass
1	1	w/o MS2:4-Pyridoxate	6	1.00328	1.03813	1.27625	184.064	23871	112939	null	[M+H]+	M + 0			184.06	C8H9NO4	Pyridinecarboxylic acids	HXACOUQIXZGNBF-UHFFFAOYSA-N	CC1=C(O)C(C(O)=O)=C(CO)C=N1	530	TRUE	TRUE	FALSE		null	null	null	61.7	174.175	183.59644:34 183.62825:46 183.68387:17 183.71999:12 183.74362:30 183.77017:14 183.78928:16 183.83073:61 183.85565:41 183.8765:75 183.91885:45 183.93849:96 183.95802:182 183.9794:233 184.00111:37 184.01273:94 184.03026:187 184.06348:26919 184.09819:137 184.13261:87 184.15956:19 184.18724:29 184.2085:20 184.23775:26 184.30032:12 184.32706:23 184.35788:30 184.42567:28 184.44728:17 184.47382:96 184.5…	49.92945:49 49.94635:18 49.96267:31 49.97299:11 49.98186:40 49.98824:14 49.99394:28 50.01119:12 50.03747:12 50.05903:35 50.07526:26 50.08372:13 50.08959:15 50.11127:64 50.11897:33 50.13933:34 50.1632:53 50.17802:12 50.19352:12 50.20454:126 50.22651:53 50.25112:53 50.26259:35 50.2851:7 50.29054:36 50.29723:23 50.31279:32 50.31846:7 50.3505:31 50.36519:16 50.40866:12 50.41842:19 50.46149:6 50.46831…	S:\shares\bw02hortidata\Group_Geelen\jingjili\_data\_Results\Notebook1\Bio2Bio\LC-HRMS\MS-DIAL+FINDER\52\Crude\ESI+\52ESI+\ID00001_1.04_184.06.mat	ID00001_1.04_184.06	24731	4971	184.064	[M+H]+	112939	Choline sulfate	5.0631	KNApSAcK=C00001530,ChEBI=CHEBI:16822;CHEBI:52859,PubChem=485,UNPD=UNPD158184;UNPD98098,BLEXP=BLEXPDB00000000485,COCONUT=CNP0359082;CNP0408514	C5H13NO4S	Sulfuric acid monoesters	WXCQAWGXWVRCGP-UHFFFAOYSA-N	O=S(=O)([O-])OCC[N+](C)(C)C	Organic compounds	Organic acids and derivatives	Organic sulfuric acids and derivatives	Sulfuric acid esters
0	4	w/o MS2:Melibiose	6	1.00328	1.03813	1.17172	381.08	169679	515761	null	[M+H]+	M + 0	found in higher mz's MsMs_51; found in higher mz's MsMs_49; found in higher mz's MsMs_48; found in higher mz's MsMs_33; found in higher mz's MsMs_47; found in higher mz's MsMs_32; found in higher mz's MsMs_46; found in higher mz's MsMs_31; found in higher mz's MsMs_30; found in higher mz's MsMs_43; found in higher mz's MsMs_42; found in higher mz's MsMs_29; found in higher mz's MsMs_41; found in …		381.079	C12H22O11	O-glycosyl compounds	DLRVVLDZNNYCBX-ZZFZYMBESA-N	OCC1OC(OCC2OC(O)C(O)C(O)C2O)C(O)C(O)C1O	530	TRUE	TRUE	FALSE		null	null	null	62	1617.13	380.58655:32 380.621:205 380.6868:15 380.71899:107 380.76422:59 380.79855:34 380.82352:83 380.85092:40 380.8844:44 380.91177:54 380.94354:188 380.97592:103 381.01703:459 381.07962:219020 381.16513:293 381.18982:171 381.22162:54 381.24731:215 381.29361:115 381.32968:154 381.3606:178 381.41132:32 381.44977:12 381.47141:33 381.49097:98 381.52249:35 381.56967:111 381.60968:130 381.70016:28 381.73578:…	49.92945:49 49.94635:18 49.96267:31 49.97299:11 49.98186:40 49.98824:14 49.99394:28 50.01119:12 50.03747:12 50.05903:35 50.07526:26 50.08372:13 50.08959:15 50.11127:64 50.11897:33 50.13933:34 50.1632:53 50.17802:12 50.19352:12 50.20454:126 50.22651:53 50.25112:53 50.26259:35 50.2851:7 50.29054:36 50.29723:23 50.31279:32 50.31846:7 50.3505:31 50.36519:16 50.40866:12 50.41842:19 50.46149:6 50.46831…	S:\shares\bw02hortidata\Group_Geelen\jingjili\_data\_Results\Notebook1\Bio2Bio\LC-HRMS\MS-DIAL+FINDER\52\Crude\ESI+\52ESI+\ID00004_1.04_381.08.mat	ID00004_1.04_381.08	24731	9957	381.08	[M+H]+	515761
0	6	w/o MS2:Choline	7	1.00328	1.04395	1.23558	104.107	10727.9	52987.7	null	[M+H-H2O]+	M + 0	adduct linked to 8_[M+Na]+; found in higher mz's MsMs_7		104.106	C5H14NO	Cholines	OEYIOHPDSNJKLS-UHFFFAOYSA-N	C[N+](C)(C)CCO	530	TRUE	TRUE	FALSE		null	null	null	65.6	142.081	103.62677:63 103.67125:22 103.68206:39 103.6962:12 103.73392:40 103.74637:10 103.80294:16 103.81412:16 103.82329:25 103.8347:34 103.87994:60 103.89236:19 103.93387:22 103.94363:92 103.95595:95 103.96534:12 103.98392:51 104.00024:20 104.01166:94 104.02732:44 104.04615:21 104.06076:108 104.07161:35 104.08578:26 104.10715:9901 104.13363:66 104.15526:25 104.16807:12 104.19012:20 104.2007:15 104.21061…	49.94046:67 49.96334:161 49.9733:13 49.98527:33 49.99366:12 50.00101:25 50.01736:12 50.03326:21 50.04876:21 50.08123:8 50.08734:21 50.10847:42 50.12726:11 50.13312:18 50.15245:85 50.16101:18 50.17402:14 50.1797:80 50.20381:27 50.28138:58 50.31883:16 50.35321:119 50.35866:75 50.36541:6 50.38409:9 50.39049:45 50.3994:12 50.4323:15 50.4401:7 50.44767:36 50.46149:31 50.46815:37 50.47759:47 50.51446:2…	S:\shares\bw02hortidata\Group_Geelen\jingjili\_data\_Results\Notebook1\Bio2Bio\LC-HRMS\MS-DIAL+FINDER\52\Crude\ESI+\52ESI+\ID00006_1.04_104.11.mat	ID00006_1.04_104.11	24514	2885	104.107	[M+H-H2O]+	52987.7
0	7	w/o MS2:(2R)-6-methylpiperidine-2-carboxylic acid	7	1.00328	1.04395	1.25882	144.102	962872	3.58258e+06	null	[M+Na]+	M + 0	adduct linked to 6_[M+H-H2O]+; found in higher mz's MsMs_51; found in higher mz's MsMs_49; found in higher mz's MsMs_48; found in higher mz's MsMs_33; found in higher mz's MsMs_47; found in higher mz's MsMs_32; found in higher mz's MsMs_46; found in higher mz's MsMs_31; found in higher mz's MsMs_30; found in higher mz's MsMs_43; found in higher mz's MsMs_42; found in higher mz's MsMs_29; found in…	2.49	144.1	C7H13NO2	L-alpha-amino acids	IHLDCUQUFBWSJU-PRJDIBJQSA-N	O=C(O)C1NC(C)CCC1	530	TRUE	TRUE	FALSE	100	null	null	null	68.9	8187.69	143.60538:21 143.64571:48 143.66335:81 143.68849:44 143.71886:89 143.73447:25 143.75745:21 143.77081:162 143.7874:13 143.81833:41 143.83582:15 143.86517:41 143.88455:42 143.8942:14 143.91429:40 143.92615:37 143.95045:590 143.97211:64 143.98306:77 143.99886:61 144.00873:206 144.01888:211 144.03386:161 144.0618:953 144.10199:1096816 144.13632:1156 144.16742:2009 144.20464:13368 144.23869:162 144.25…	49.94046:67 49.96334:161 49.9733:13 49.98527:33 49.99366:12 50.00101:25 50.01736:12 50.03326:21 50.04876:21 50.08123:8 50.08734:21 50.10847:42 50.12726:11 50.13312:18 50.15245:85 50.16101:18 50.17402:14 50.1797:80 50.20381:27 50.28138:58 50.31883:16 50.35321:119 50.35866:75 50.36541:6 50.38409:9 50.39049:45 50.3994:12 50.4323:15 50.4401:7 50.44767:36 50.46149:31 50.46815:37 50.47759:47 50.51446:2…	S:\shares\bw02hortidata\Group_Geelen\jingjili\_data\_Results\Notebook1\Bio2Bio\LC-HRMS\MS-DIAL+FINDER\52\Crude\ESI+\52ESI+\ID00008_1.04_144.1.mat	ID00008_1.04_144.1	24514	4445	144.102	[M+Na]+	3.58258e+06
1	11	w/o MS2:Carnitine	7	1.00328	1.04395	1.28787	162.113	7292.15	56757.6	null	[M+H]+	M + 0	found in higher mz's MsMs_54		162.112	C7H15NO3	Carnitines	PHIQHXFUZVPYII-UHFFFAOYNA-N	O=C([O-])CC(O)C[N+](C)(C)C	530	TRUE	TRUE	FALSE		null	null	null	65.5	70.9183	161.62729:38 161.64673:13 161.71208:23 161.72429:14 161.74641:13 161.77957:29 161.79245:26 161.82193:101 161.83698:40 161.85555:14 161.89243:12 161.93683:12 161.95645:14 161.97453:402 161.9859:154 162.01328:222 162.03284:50 162.05081:320 162.07297:711 162.08919:337 162.11249:6864 162.16756:14 162.20627:16 162.23462:15 162.25244:13 162.27571:23 162.30647:26 162.32323:24 162.34938:24 162.36337:13 1…	49.94046:67 49.96334:161 49.9733:13 49.98527:33 49.99366:12 50.00101:25 50.01736:12 50.03326:21 50.04876:21 50.08123:8 50.08734:21 50.10847:42 50.12726:11 50.13312:18 50.15245:85 50.16101:18 50.17402:14 50.1797:80 50.20381:27 50.28138:58 50.31883:16 50.35321:119 50.35866:75 50.36541:6 50.38409:9 50.39049:45 50.3994:12 50.4323:15 50.4401:7 50.44767:36 50.46149:31 50.46815:37 50.47759:47 50.51446:2…	S:\shares\bw02hortidata\Group_Geelen\jingjili\_data\_Results\Notebook1\Bio2Bio\LC-HRMS\MS-DIAL+FINDER\52\Crude\ESI+\52ESI+\ID00012_1.04_162.11.mat	ID00012_1.04_162.11	24514	5058	162.113	[M+H]+	56757.6	L-Carnitine	6.5205	HMDB=HMDB0000062;HMDB0062496;HMDB0062634,ChEBI=CHEBI:16347;CHEBI:17126;CHEBI:3424;CHEBI:11060;CHEBI:39547;CHEBI:51453,DrugBank=DB00583;DB02648,SMPDB=PW_C000044,YMDB=YMDB00188;YMDB00616,T3DB=T3D2832,FooDB=FDB000571;FDB000572,STOFF=STOFF_4444,BMDB=BMDB00062,Urine=HMDB0000062,Saliva=HMDB0000062,Feces=HMDB0000062,ECMDB=ECMDB00062;ECMDB01467,CSF=HMDB0000062,Serum=HMDB0000062;HMDB0062496,PubChem=272448…	C7H15NO3	Carnitines	PHIQHXFUZVPYII-ZCFIWIBFSA-N	O=C([O-])CC(O)C[N+](C)(C)C	Organic compounds	Organic nitrogen compounds	Organonitrogen compounds	Quaternary ammonium salts
1	14	w/o MS2:1-Isothiocyanato-9-(methylsulfinyl)-nonane; LC-ESI-QTOF; MS2; CE	7	1.00328	1.04395	1.14848	248.113	5094.44	24353	null	[M+H]+	M + 0	found in higher mz's MsMs_54; found in higher mz's MsMs_55		248.114	C11H21NOS2	Sulfoxides	MQFLXLMNOHHPTC-UHFFFAOYNA-N	CS(=O)CCCCCCCCCN=C=S	530	TRUE	TRUE	FALSE		null	null	null	62.5	21.5495	247.61511:45 247.6608:16 247.69495:12 247.74419:21 247.77301:29 247.87459:104 247.9048:162 247.95164:30 247.9783:89 248.00883:331 248.03654:273 248.06119:131 248.10022:1577 248.1129:4521 248.15419:124 248.17584:41 248.2016:191 248.24826:20 248.27583:12 248.34114:15 248.35785:49 248.42717:16 248.5015:29 248.51886:68 248.58664:21 248.65448:16 248.68199:12 248.81601:14 248.83707:9 248.85019:43 248.8…	49.94046:67 49.96334:161 49.9733:13 49.98527:33 49.99366:12 50.00101:25 50.01736:12 50.03326:21 50.04876:21 50.08123:8 50.08734:21 50.10847:42 50.12726:11 50.13312:18 50.15245:85 50.16101:18 50.17402:14 50.1797:80 50.20381:27 50.28138:58 50.31883:16 50.35321:119 50.35866:75 50.36541:6 50.38409:9 50.39049:45 50.3994:12 50.4323:15 50.4401:7 50.44767:36 50.46149:31 50.46815:37 50.47759:47 50.51446:2…	S:\shares\bw02hortidata\Group_Geelen\jingjili\_data\_Results\Notebook1\Bio2Bio\LC-HRMS\MS-DIAL+FINDER\52\Crude\ESI+\52ESI+\ID00015_1.04_248.11.mat	ID00015_1.04_248.11	24514	7146	248.113	[M+H]+	24353	Linamarin	6.2027	HMDB=HMDB0033699,KNApSAcK=C00001446,ChEBI=CHEBI:16441,T3DB=T3D0859,FooDB=FDB011809,PubChem=11128,PlantCyc=LINAMARIN,UNPD=UNPD193543,BLEXP=BLEXPDB00000011128,COCONUT=CNP0232867	C10H17NO6	Cyanogenic glycosides	QLTCHMYAEJEXBT-ZEBDFXRSSA-N	N#CC(OC1OC(CO)C(O)C(O)C1O)(C)C	Organic compounds	Organic oxygen compounds	Organooxygen compounds	Carbohydrates and carbohydrate conjugates
0	15	w/o MS2:isosakuranetin	7	1.00328	1.04395	1.09622	286.993	6782.25	19280.1	null	[M+H]+	M + 0			286.993	C16H14O5	4'-O-methylated flavonoids	HMUJXQRRKBLVOO-AWEZNQCLSA-N	O=C1C=2C(O)=CC(O)=CC2OC(C3=CC=C(OC)C=C3)C1	530	TRUE	TRUE	FALSE		null	null	null	100	64.7912	286.54755:17 286.57816:47 286.59357:31 286.64795:15 286.68878:12 286.82928:12 286.86365:96 286.89252:51 286.91449:106 286.94522:524 286.95779:972 286.99307:7038 287.04559:577 287.07794:1613 287.12442:817 287.14328:173 287.19693:30250 287.26593:22 287.31012:14 287.38049:29 287.43399:37 287.46567:18 287.50406:27 287.53406:21 287.55527:132 287.57047:112 287.60153:7 287.63925:16 287.72769:23 287.7590…	49.94046:67 49.96334:161 49.9733:13 49.98527:33 49.99366:12 50.00101:25 50.01736:12 50.03326:21 50.04876:21 50.08123:8 50.08734:21 50.10847:42 50.12726:11 50.13312:18 50.15245:85 50.16101:18 50.17402:14 50.1797:80 50.20381:27 50.28138:58 50.31883:16 50.35321:119 50.35866:75 50.36541:6 50.38409:9 50.39049:45 50.3994:12 50.4323:15 50.4401:7 50.44767:36 50.46149:31 50.46815:37 50.47759:47 50.51446:2…	S:\shares\bw02hortidata\Group_Geelen\jingjili\_data\_Results\Notebook1\Bio2Bio\LC-HRMS\MS-DIAL+FINDER\52\Crude\ESI+\52ESI+\ID00016_1.04_286.99.mat	ID00016_1.04_286.99	24514	7856	286.993	[M+H]+	19280.1
1	16	w/o MS2:4-Androstene-3,17-dione	7	1.00328	1.04395	1.17752	287.197	25089.2	71435.6	null	[M+H]+	M + 0	found in higher mz's MsMs_54		287.201	C19H26O2	Androgens and derivatives	AEMFNILZOJDQLW-UHFFFAOYNA-N	CC12CCC(C=C2CCC3C4CCC(C4(C)CCC31)=O)=O	530	TRUE	TRUE	FALSE		null	null	null	93.6	135.842	286.82928:12 286.86365:96 286.89252:51 286.91449:106 286.94522:524 286.95779:972 286.99307:7038 287.04559:577 287.07794:1613 287.12442:817 287.14328:173 287.19693:30250 287.26593:22 287.31012:14 287.38049:29 287.43399:37 287.46567:18 287.50406:27 287.53406:21 287.55527:132 287.57047:112 287.60153:7 287.63925:16 287.72769:23 287.75909:15 287.77151:38 287.81265:37 287.8504:44 287.88098:63 287.90378…	49.94046:67 49.96334:161 49.9733:13 49.98527:33 49.99366:12 50.00101:25 50.01736:12 50.03326:21 50.04876:21 50.08123:8 50.08734:21 50.10847:42 50.12726:11 50.13312:18 50.15245:85 50.16101:18 50.17402:14 50.1797:80 50.20381:27 50.28138:58 50.31883:16 50.35321:119 50.35866:75 50.36541:6 50.38409:9 50.39049:45 50.3994:12 50.4323:15 50.4401:7 50.44767:36 50.46149:31 50.46815:37 50.47759:47 50.51446:2…	S:\shares\bw02hortidata\Group_Geelen\jingjili\_data\_Results\Notebook1\Bio2Bio\LC-HRMS\MS-DIAL+FINDER\52\Crude\ESI+\52ESI+\ID00017_1.04_287.2.mat	ID00017_1.04_287.2	24514	6902	287.197	[M+H]+	71435.6	6-[(3-methylbutyl)amino]-hexahydrofuro[3,2-b]furan-3-yl N-ethylcarbamate	5.4776	COCONUT=CNP0015407	C14H26N2O4	Furofurans	KOGUVQFHIAITCP-UHFFFAOYSA-N	O=C(OC1COC2C1OCC2NCCC(C)C)NCC	Organic compounds	Organoheterocyclic compounds	Furofurans
1	18	w/o MS2:6-Demethoxytangeretin	7	1.00328	1.04395	1.10783	365.102	6946.29	26748	null	[M+H]+	M + 0		6.72	365.1	C19H18O6	8-O-methylated flavonoids	DDGJUTBQQURRGE-UHFFFAOYSA-N	O=C1C=C(OC=2C(OC)=C(OC)C=C(OC)C12)C=3C=CC(OC)=CC3	530	TRUE	TRUE	FALSE	99.8	null	null	null	63.5	86.5875	364.6145:21 364.69122:32 364.71652:130 364.76593:16 364.80252:22 364.84866:56 364.8974:123 364.92783:245 364.97089:112 365.00259:388 365.02359:378 365.05548:593 365.10168:7012 365.16919:436 365.20654:76 365.24075:35 365.27859:12 365.32742:15 365.41415:19 365.46213:12 365.51309:33 365.53033:65 365.55884:132 365.60391:12 365.71478:13 365.77704:13 365.86362:32 365.89191:14 365.91074:13 365.94214:40 …	49.94046:67 49.96334:161 49.9733:13 49.98527:33 49.99366:12 50.00101:25 50.01736:12 50.03326:21 50.04876:21 50.08123:8 50.08734:21 50.10847:42 50.12726:11 50.13312:18 50.15245:85 50.16101:18 50.17402:14 50.1797:80 50.20381:27 50.28138:58 50.31883:16 50.35321:119 50.35866:75 50.36541:6 50.38409:9 50.39049:45 50.3994:12 50.4323:15 50.4401:7 50.44767:36 50.46149:31 50.46815:37 50.47759:47 50.51446:2…	S:\shares\bw02hortidata\Group_Geelen\jingjili\_data\_Results\Notebook1\Bio2Bio\LC-HRMS\MS-DIAL+FINDER\52\Crude\ESI+\52ESI+\ID00019_1.04_365.1.mat	ID00019_1.04_365.1	24514	9449	365.102	[M+H]+	26748	Justicidin B	5.4045	KNApSAcK=C00000701,ChEBI=CHEBI:6094,NANPDB=NANPDB_3614,PubChem=442882,PlantCyc=CPD-13455,UNPD=UNPD138757,COCONUT=CNP0179261	C21H16O6	Arylnaphthalene lignans	RTDRYYULUYRTAN-UHFFFAOYSA-N	O=C1OCC=2C=C3C=C(OC)C(OC)=CC3=C(C=4C=CC=5OCOC5C4)C12	Organic compounds	Lignans, neolignans and related compounds	Arylnaphthalene lignans
0	21	w/o MS2:Acacetin Diacetate	7	1.00328	1.04395	1.1659	391.028	7162.16	31009	null	[M+Na]+	M + 0	adduct linked to 54_[M+H-H2O]+		391.031	C20H16O7	4'-O-methylated flavonoids	VYHHSBHXZVSILO-UHFFFAOYSA-N	O=C(OC=1C=C(OC(=O)C)C=2C(=O)C=C(OC2C1)C=3C=CC(OC)=CC3)C	530	TRUE	TRUE	FALSE		null	null	null	95.2	76.0149	390.54916:29 390.56232:9 390.61099:55 390.66284:12 390.68869:12 390.78351:12 390.82904:65 390.8537:48 390.88419:42 390.90659:30 390.94159:106 390.9743:259 391.0282:8307 391.07236:537 391.10709:156 391.14966:250 391.18658:191 391.28888:67 391.33856:13 391.36258:13 391.3876:24 391.43274:30 391.49176:12 391.60852:76 391.71353:15 391.8432:58 391.89792:14 391.92142:47 391.96338:301 391.99405:275 392.0…	49.94046:67 49.96334:161 49.9733:13 49.98527:33 49.99366:12 50.00101:25 50.01736:12 50.03326:21 50.04876:21 50.08123:8 50.08734:21 50.10847:42 50.12726:11 50.13312:18 50.15245:85 50.16101:18 50.17402:14 50.1797:80 50.20381:27 50.28138:58 50.31883:16 50.35321:119 50.35866:75 50.36541:6 50.38409:9 50.39049:45 50.3994:12 50.4323:15 50.4401:7 50.44767:36 50.46149:31 50.46815:37 50.47759:47 50.51446:2…	S:\shares\bw02hortidata\Group_Geelen\jingjili\_data\_Results\Notebook1\Bio2Bio\LC-HRMS\MS-DIAL+FINDER\52\Crude\ESI+\52ESI+\ID00022_1.04_391.03.mat	ID00022_1.04_391.03	24514	9877	391.028	[M+Na]+	31009
0	23	w/o MS2:Methyl Deoxycholate	7	1.00328	1.04395	1.13105	407.022	12874.2	54741.6	null	[M+Na]+	M + 0	adduct linked to 50_[M+H-H2O]+		407.016	C25H42O4		ZHUOOEGSSFNTNP-HWAYZWBCSA-N	O=C(OC)CCC(C)C1CCC2C3CCC4CC(O)CCC4(C)C3CC(O)C12C	530	TRUE	TRUE	FALSE		null	null	null	82.1	129.6	406.56345:54 406.59909:57 406.64056:27 406.67294:28 406.70749:21 406.74631:12 406.79919:16 406.87689:47 406.89883:67 406.92288:51 406.94815:207 407.02084:13518 407.09451:1156 407.11716:861 407.15817:188 407.18097:93 407.27396:46 407.32327:18 407.38223:59 407.48166:19 407.50848:54 407.57086:131 407.59085:45 407.62372:44 407.6445:16 407.86316:144 407.90482:48 407.93292:75 407.97028:90 408.02396:165…	49.94046:67 49.96334:161 49.9733:13 49.98527:33 49.99366:12 50.00101:25 50.01736:12 50.03326:21 50.04876:21 50.08123:8 50.08734:21 50.10847:42 50.12726:11 50.13312:18 50.15245:85 50.16101:18 50.17402:14 50.1797:80 50.20381:27 50.28138:58 50.31883:16 50.35321:119 50.35866:75 50.36541:6 50.38409:9 50.39049:45 50.3994:12 50.4323:15 50.4401:7 50.44767:36 50.46149:31 50.46815:37 50.47759:47 50.51446:2…	S:\shares\bw02hortidata\Group_Geelen\jingjili\_data\_Results\Notebook1\Bio2Bio\LC-HRMS\MS-DIAL+FINDER\52\Crude\ESI+\52ESI+\ID00024_1.04_407.02.mat	ID00024_1.04_407.02	24514	10429	407.022	[M+Na]+	54741.6
0	26	w/o MS2:5-hydroxy-6,8-dimethoxy-7-[(2S,3R,4S,5S,6R)-3,4,5-trihydroxy-6-(hydroxymethyl)oxan-2-yl]oxychromen-2-one	7	1.00328	1.04395	1.14848	439.058	4023.61	18253	null	[M+2H]+	M + 0	adduct linked to 30_[M+ACN+H]+		439.064	C17H20O11	Coumarin glycosides	KDWWYRPEBULRGU-KIZWGXMFSA-N	O=C1OC=2C(OC)=C(OC3OC(CO)C(O)C(O)C3O)C(OC)=C(O)C2C=C1	530	TRUE	TRUE	FALSE		null	null	null	82.4	41.8798	438.5675:64 438.59332:30 438.65939:26 438.80228:31 438.88461:145 438.93729:129 438.95731:137 439.03036:1139 439.0575:2225 439.08435:932 439.11264:435 439.15091:127 439.1662:85 439.29398:49 439.42328:23 439.48486:15 439.54535:87 439.59091:15 439.6265:35 439.73044:27 439.79965:12 439.88266:123 439.92468:131 439.97543:258 439.99933:215 440.02573:288 440.05511:639 440.10727:378 440.13785:157 440.1618…	49.94046:67 49.96334:161 49.9733:13 49.98527:33 49.99366:12 50.00101:25 50.01736:12 50.03326:21 50.04876:21 50.08123:8 50.08734:21 50.10847:42 50.12726:11 50.13312:18 50.15245:85 50.16101:18 50.17402:14 50.1797:80 50.20381:27 50.28138:58 50.31883:16 50.35321:119 50.35866:75 50.36541:6 50.38409:9 50.39049:45 50.3994:12 50.4323:15 50.4401:7 50.44767:36 50.46149:31 50.46815:37 50.47759:47 50.51446:2…	S:\shares\bw02hortidata\Group_Geelen\jingjili\_data\_Results\Notebook1\Bio2Bio\LC-HRMS\MS-DIAL+FINDER\52\Crude\ESI+\52ESI+\ID00028_1.04_439.06.mat	ID00028_1.04_439.06	24514	10621	439.058	[M+2H]+	18253
0	27	w/o MS2:Beta-Peltatin	7	1.00328	1.04395	1.1601	453.097	3583.14	15755.2	null	[M+H-H2O]+	M + 0	adduct linked to 31_[M+CH3OH+H]+		453.095	C22H22O8	Lignan lactones	HLBPOYVRLSXWJJ-PDSMFRHLSA-N	O=C1OCC2CC3=C(O)C=4OCOC4C=C3C(C5=CC(OC)=C(OC)C(OC)=C5)C12	530	TRUE	TRUE	FALSE		null	null	null	97	59.3613	452.68347:32 452.74844:15 452.81372:84 452.84729:142 452.89774:101 452.94934:160 453.00137:292 453.04703:640 453.09708:3317 453.16766:53 453.1994:14 453.25003:30 453.34415:16 453.40347:33 453.5387:65 453.58276:72 453.61316:16 453.65738:13 453.70453:15 453.7771:30 453.81766:14 453.84555:14 453.87549:13 453.90878:13 453.93491:31 453.98007:111 454.00082:239 454.02737:262 454.07504:357 454.108:559 45…	49.94046:67 49.96334:161 49.9733:13 49.98527:33 49.99366:12 50.00101:25 50.01736:12 50.03326:21 50.04876:21 50.08123:8 50.08734:21 50.10847:42 50.12726:11 50.13312:18 50.15245:85 50.16101:18 50.17402:14 50.1797:80 50.20381:27 50.28138:58 50.31883:16 50.35321:119 50.35866:75 50.36541:6 50.38409:9 50.39049:45 50.3994:12 50.4323:15 50.4401:7 50.44767:36 50.46149:31 50.46815:37 50.47759:47 50.51446:2…	S:\shares\bw02hortidata\Group_Geelen\jingjili\_data\_Results\Notebook1\Bio2Bio\LC-HRMS\MS-DIAL+FINDER\52\Crude\ESI+\52ESI+\ID00029_1.04_453.1.mat	ID00029_1.04_453.1	24514	10825	453.097	[M+H-H2O]+	15755.2
1	28	w/o MS2:(S)-2-(3-(4-fluorophenyl)-7-hydroxy-4-oxo-4H-chromene-2-carboxamido)-5-guanidinopentanoic acid	7	1.00328	1.04395	1.17172	479.127	5617.43	19028.5	null	[M+ACN+H]+	M + 0	adduct linked to 28_[M+2H]+	4.34	479.13	C22H21FN4O6	Isoflavones	IGUYXYURIISSQA-HNNXBMFYSA-N	O=C(O)C(NC(=O)C=1OC2=CC(O)=CC=C2C(=O)C1C=3C=CC(F)=CC3)CCCNC(=N)N	530	TRUE	TRUE	FALSE	99.9	null	null	null	94.9	87.0265	478.65628:21 478.70209:13 478.77112:19 478.87689:169 478.92731:126 478.96494:190 479.02908:1352 479.05658:1177 479.12677:6347 479.23669:39 479.3158:73 479.41373:13 479.45715:24 479.50858:13 479.5531:29 479.60632:30 479.64053:18 479.66928:35 479.74643:28 479.81339:79 479.84137:14 479.88712:44 479.9071:20 479.9465:141 479.98196:272 480.00641:151 480.05392:559 480.12964:1209 480.20663:103 480.2421:3…	49.94046:67 49.96334:161 49.9733:13 49.98527:33 49.99366:12 50.00101:25 50.01736:12 50.03326:21 50.04876:21 50.08123:8 50.08734:21 50.10847:42 50.12726:11 50.13312:18 50.15245:85 50.16101:18 50.17402:14 50.1797:80 50.20381:27 50.28138:58 50.31883:16 50.35321:119 50.35866:75 50.36541:6 50.38409:9 50.39049:45 50.3994:12 50.4323:15 50.4401:7 50.44767:36 50.46149:31 50.46815:37 50.47759:47 50.51446:2…	S:\shares\bw02hortidata\Group_Geelen\jingjili\_data\_Results\Notebook1\Bio2Bio\LC-HRMS\MS-DIAL+FINDER\52\Crude\ESI+\52ESI+\ID00030_1.04_479.13.mat	ID00030_1.04_479.13	24514	11201	479.127	[M+ACN+H]+	19028.5	4-methoxy-N-[2-(2-methoxyphenyl)-4-oxo-4H-chromen-6-yl]benzene-1-sulfonamide	4.9415	COCONUT=CNP0342704	C23H19NO6S	2'-O-methylated flavonoids	GCWIKFMTLCNYMW-UHFFFAOYSA-N	O=C1C=C(OC2=CC=C(C=C12)NS(=O)(=O)C3=CC=C(OC)C=C3)C=4C=CC=CC4OC	Organic compounds	Phenylpropanoids and polyketides	Flavonoids	O-methylated flavonoids
0	29	w/o MS2:(2S)-6-[(2S)-5,7-dihydroxy-2-(4-hydroxyphenyl)-4-oxo-2,3-dihydrochromen-8-yl]-5,7-dihydroxy-2-(4-hydroxyphenyl)-2,3-dihydrochromen-4-one	7	1.00328	1.04395	1.15428	543.132	21977.2	78512.1	null	[M+H-H2O]+	M + 0	adduct linked to 48_[M+Na]+		543.129	C30H22O10	Biflavonoids and polyflavonoids	YBDIZQWDBBOOFB-GOTSBHOMSA-N	O=C1C=2C(O)=CC(O)=C(C2OC(C3=CC=C(O)C=C3)C1)C=4C(O)=CC=5OC(C6=CC=C(O)C=C6)CC(=O)C5C4O	530	TRUE	TRUE	FALSE		null	null	null	63	451.552	542.69629:19 542.77771:31 542.81775:47 542.84387:90 542.89069:176 542.92914:256 542.96228:213 542.99988:244 543.0575:721 543.13202:24273 543.22504:42 543.25281:28 543.37152:81 543.39886:37 543.46936:114 543.52582:12 543.56036:32 543.58325:19 543.66772:12 543.71912:14 543.74646:13 543.80328:15 543.84674:15 543.87714:73 543.90491:59 543.9502:338 544.00061:38 544.0238:66 544.06708:328 544.13159:4697…	49.94046:67 49.96334:161 49.9733:13 49.98527:33 49.99366:12 50.00101:25 50.01736:12 50.03326:21 50.04876:21 50.08123:8 50.08734:21 50.10847:42 50.12726:11 50.13312:18 50.15245:85 50.16101:18 50.17402:14 50.1797:80 50.20381:27 50.28138:58 50.31883:16 50.35321:119 50.35866:75 50.36541:6 50.38409:9 50.39049:45 50.3994:12 50.4323:15 50.4401:7 50.44767:36 50.46149:31 50.46815:37 50.47759:47 50.51446:2…	S:\shares\bw02hortidata\Group_Geelen\jingjili\_data\_Results\Notebook1\Bio2Bio\LC-HRMS\MS-DIAL+FINDER\52\Crude\ESI+\52ESI+\ID00033_1.04_543.13.mat	ID00033_1.04_543.13	24514	12081	543.132	[M+H-H2O]+	78512.1
1	31	w/o MS2:N-OMEGA-METHYLTRYPTAMINE	8	1.00328	1.04975	1.17752	175.119	10048.1	65819.3	null	[M+H]+	M + 0	found in higher mz's MsMs_54; found in higher mz's MsMs_55		175.123	C11H14N2	Tryptamines and derivatives	NCIKQJBVUNUXLW-UHFFFAOYSA-N	C=1C=CC2=C(C1)NC=C2CCNC	530	TRUE	TRUE	FALSE		null	null	null	63.7	32.7433	174.64433:12 174.66464:15 174.69983:45 174.72435:82 174.74019:46 174.76401:13 174.7784:13 174.80891:14 174.86121:19 174.88217:441 174.894:353 174.91222:27 174.93118:11 174.95441:203 174.96339:72 174.98813:246 175.02139:714 175.05276:713 175.08521:440 175.11879:10319 175.19791:37 175.2832:32 175.30115:13 175.33817:158 175.36075:29 175.39609:48 175.44167:12 175.45897:23 175.48576:9 175.49414:29 175…	49.9371:12 49.95972:25 49.96596:51 49.97584:69 50.0068:9 50.01513:52 50.02124:12 50.0289:13 50.03345:14 50.04455:10 50.05175:10 50.08379:20 50.10537:20 50.1152:21 50.15434:27 50.16724:31 50.1767:27 50.18881:41 50.20435:44 50.21424:17 50.22668:13 50.23898:21 50.24432:10 50.26153:62 50.28943:26 50.32814:40 50.3413:26 50.34939:32 50.37304:18 50.38702:17 50.39783:16 50.40788:19 50.41686:58 50.42398:7…	S:\shares\bw02hortidata\Group_Geelen\jingjili\_data\_Results\Notebook1\Bio2Bio\LC-HRMS\MS-DIAL+FINDER\52\Crude\ESI+\52ESI+\ID00035_1.05_175.12.mat	ID00035_1.05_175.12	24144	4460	175.119	[M+H]+	65819.3	L-Arginine	6.5066	HMDB=HMDB0000517;HMDB0003416;HMDB0062762,KNApSAcK=C00001340,ChEBI=CHEBI:15816;CHEBI:16467;CHEBI:29016;CHEBI:32682;CHEBI:32681;CHEBI:32683;CHEBI:32688;CHEBI:32689;CHEBI:32690;CHEBI:32695;CHEBI:32696;CHEBI:32697,DrugBank=DB00125;DB04027,SMPDB=PW_C000396;PW_C001880,YMDB=YMDB00592,T3DB=T3D4289,FooDB=FDB002257;FDB023167;FDB030954,STOFF=STOFF_6956,BMDB=BMDB00517;BMDB03416,Urine=HMDB0000517,Saliva=HMDB0…	C6H14N4O2	L-alpha-amino acids	ODKSFYDXXFIFQN-BYPYZUCNSA-N	O=C(O)C(N)CCCNC(=N)N	Organic compounds	Organic acids and derivatives	Carboxylic acids and derivatives	Amino acids, peptides, and analogues
1	32	w/o MS2:BUTYL PARABEN	8	1.00328	1.04975	1.17172	233.062	6234.02	30087.3	null	[M+H]+	M + 0	found in higher mz's MsMs_54; found in higher mz's MsMs_55		233.057	C11H14O3	p-Hydroxybenzoic acid alkyl esters	QFOHBWFCKVYLES-UHFFFAOYSA-N	O=C(OCCCC)C1=CC=C(O)C=C1	530	TRUE	TRUE	FALSE		null	null	null	89.5	32.0097	232.56638:46 232.59315:47 232.61362:43 232.69188:12 232.8071:13 232.84331:13 232.8707:68 232.8898:13 232.9218:48 232.94373:80 232.96909:151 233.00533:324 233.0255:223 233.06413:6349 233.1113:730 233.12813:1552 233.21342:29 233.30969:170 233.45712:31 233.52026:102 233.5555:93 233.56969:21 233.61076:11 233.62143:18 233.70256:10 233.7164:23 233.75684:13 233.7872:13 233.81216:22 233.83383:19 233.8720…	49.9371:12 49.95972:25 49.96596:51 49.97584:69 50.0068:9 50.01513:52 50.02124:12 50.0289:13 50.03345:14 50.04455:10 50.05175:10 50.08379:20 50.10537:20 50.1152:21 50.15434:27 50.16724:31 50.1767:27 50.18881:41 50.20435:44 50.21424:17 50.22668:13 50.23898:21 50.24432:10 50.26153:62 50.28943:26 50.32814:40 50.3413:26 50.34939:32 50.37304:18 50.38702:17 50.39783:16 50.40788:19 50.41686:58 50.42398:7…	S:\shares\bw02hortidata\Group_Geelen\jingjili\_data\_Results\Notebook1\Bio2Bio\LC-HRMS\MS-DIAL+FINDER\52\Crude\ESI+\52ESI+\ID00036_1.05_233.06.mat	ID00036_1.05_233.06	24144	6650	233.062	[M+H]+	30087.3	(2E,11Z)-5-[5-(Methylthio)-4-penten-2-ynyl]-2-furanacrolein	4.3789	HMDB=HMDB0031070,FooDB=FDB003072,UNPD=UNPD165098;UNPD198714;UNPD218088,COCONUT=CNP0130757	C13H12O2S	Furanoid fatty acids	UGVHOJSVUOERFS-QXOCYMRCSA-N	O=CC=CC=1OC(=CC1)CC#CC=CSC	Organic compounds	Lipids and lipid-like molecules	Fatty Acyls	Fatty acids and conjugates
1	34	w/o MS2:(Z)-2-methyl-4-[(2R,3R,4S,5S,6R)-3,4,5-trihydroxy-6-(hydroxymethyl)oxan-2-yl]oxybut-2-enenitrile	8	1.00328	1.04975	1.1601	260.113	10994.2	47770.2	null	[M+H]+	M + 0	found in higher mz's MsMs_54; found in higher mz's MsMs_52; found in higher mz's MsMs_55		260.113	C11H17NO6	Fatty acyl glycosides of mono- and disaccharides	ZMELGIPFIBWPHX-GMLQCYRESA-N	N#CC(=CCOC1OC(CO)C(O)C(O)C1O)C	530	TRUE	TRUE	FALSE		null	null	null	100	84.8802	259.67319:34 259.79193:12 259.85443:58 259.87527:52 259.90805:23 259.93625:64 259.96576:108 259.99036:247 260.01874:300 260.05545:745 260.07547:680 260.11292:10870 260.1752:98 260.19675:17 260.22754:57 260.27023:22 260.3045:59 260.33752:24 260.38983:73 260.45691:20 260.48499:15 260.50455:27 260.53845:12 260.5752:37 260.6041:33 260.66205:10 260.67499:15 260.69687:14 260.71805:45 260.75333:28 260.8…	49.9371:12 49.95972:25 49.96596:51 49.97584:69 50.0068:9 50.01513:52 50.02124:12 50.0289:13 50.03345:14 50.04455:10 50.05175:10 50.08379:20 50.10537:20 50.1152:21 50.15434:27 50.16724:31 50.1767:27 50.18881:41 50.20435:44 50.21424:17 50.22668:13 50.23898:21 50.24432:10 50.26153:62 50.28943:26 50.32814:40 50.3413:26 50.34939:32 50.37304:18 50.38702:17 50.39783:16 50.40788:19 50.41686:58 50.42398:7…	S:\shares\bw02hortidata\Group_Geelen\jingjili\_data\_Results\Notebook1\Bio2Bio\LC-HRMS\MS-DIAL+FINDER\52\Crude\ESI+\52ESI+\ID00038_1.05_260.11.mat	ID00038_1.05_260.11	24144	7210	260.113	[M+H]+	47770.2	Fumarycarnitine	5.538	HMDB=HMDB0013134,ChEBI=CHEBI:85093;CHEBI:87264,FooDB=FDB029307,LipidMAPS=LMFA07070064,COCONUT=CNP0001616	C11H17NO6	Acyl carnitines	QMRSJQVUNCCUCI-ZJELKQJVSA-N	O=C(O)C=CC(=O)OC(CC(=O)[O-])C[N+](C)(C)C	Organic compounds	Lipids and lipid-like molecules	Fatty Acyls	Fatty acid esters
1	37	w/o MS2:MMV688470	8	1.00328	1.04975	1.15428	465.207	107043	256028	null	[M+H]+	M + 0	found in higher mz's MsMs_51; found in higher mz's MsMs_49; found in higher mz's MsMs_48; found in higher mz's MsMs_33; found in higher mz's MsMs_47; found in higher mz's MsMs_32; found in higher mz's MsMs_46; found in higher mz's MsMs_31; found in higher mz's MsMs_30		465.206	C24H28N6O2S	Naphthalenes	YJRWKOLRMSYZHE-UHFFFAOYSA-N	O=S(=O)(N1CCC(CCN2N=C(C=3C(=NC=NC32)N)CC4=CC=CC=5C=CC=CC54)CC1)C	530	TRUE	TRUE	FALSE		null	null	null	60.5	1361.33	464.70837:12 464.79898:66 464.8389:47 464.87332:56 464.92529:35 464.98169:720 465.02567:452 465.05338:646 465.07581:315 465.10281:150 465.13116:316 465.20752:140960 465.31219:108 465.33505:399 465.401:129 465.47504:42 465.52045:116 465.56519:32 465.59363:14 465.61676:36 465.65958:15 465.71094:46 465.8129:33 465.86194:37 465.89954:156 465.94595:183 466.00894:349 466.05045:423 466.07587:270 466.114…	49.9371:12 49.95972:25 49.96596:51 49.97584:69 50.0068:9 50.01513:52 50.02124:12 50.0289:13 50.03345:14 50.04455:10 50.05175:10 50.08379:20 50.10537:20 50.1152:21 50.15434:27 50.16724:31 50.1767:27 50.18881:41 50.20435:44 50.21424:17 50.22668:13 50.23898:21 50.24432:10 50.26153:62 50.28943:26 50.32814:40 50.3413:26 50.34939:32 50.37304:18 50.38702:17 50.39783:16 50.40788:19 50.41686:58 50.42398:7…	S:\shares\bw02hortidata\Group_Geelen\jingjili\_data\_Results\Notebook1\Bio2Bio\LC-HRMS\MS-DIAL+FINDER\52\Crude\ESI+\52ESI+\ID00043_1.05_465.21.mat	ID00043_1.05_465.21	24144	11026	465.207	[M+H]+	256028	UNPD57688	5.4966	UNPD=UNPD57688,COCONUT=CNP0301565	C19H32N2O11	Hexoses	WWWNCXCUDMPGJY-SQFNKBAHNA-N	O=C(N)CCC(NC1=C(OC)C(=O)CC(O)(CO)C1)COC2C(O)C(O)C(O)OC2CO	Organic compounds	Organic oxygen compounds	Organooxygen compounds	Carbohydrates and carbohydrate conjugates
0	42	w/o MS2:Naringenin	8	1.00328	1.04975	1.1601	583.054	6209.03	31061.2	null	[M+Na]+	M + 0	adduct linked to 33_[M+H-H2O]+		583.051	C15H12O5	Flavanones	FTVWIRXFELQLPI-ZDUSSCGKSA-N	O=C1C=2C(O)=CC(O)=CC2OC(C3=CC=C(O)C=C3)C1	530	TRUE	TRUE	FALSE		null	null	null	64.2	124.659	582.59308:101 582.67645:19 582.71021:13 582.75421:32 582.78198:81 582.82288:47 582.8949:84 582.97192:225 583.05365:6266 583.14178:148 583.17554:149 583.22113:35 583.2691:30 583.31952:61 583.45636:65 583.55109:111 583.5899:55 583.63751:97 583.797:28 583.82373:12 583.86572:33 583.91949:106 583.95642:280 584.04028:709 584.09698:428 584.13275:166 584.18475:183 584.23145:26 584.25726:17 584.28229:13 5…	49.9371:12 49.95972:25 49.96596:51 49.97584:69 50.0068:9 50.01513:52 50.02124:12 50.0289:13 50.03345:14 50.04455:10 50.05175:10 50.08379:20 50.10537:20 50.1152:21 50.15434:27 50.16724:31 50.1767:27 50.18881:41 50.20435:44 50.21424:17 50.22668:13 50.23898:21 50.24432:10 50.26153:62 50.28943:26 50.32814:40 50.3413:26 50.34939:32 50.37304:18 50.38702:17 50.39783:16 50.40788:19 50.41686:58 50.42398:7…	S:\shares\bw02hortidata\Group_Geelen\jingjili\_data\_Results\Notebook1\Bio2Bio\LC-HRMS\MS-DIAL+FINDER\52\Crude\ESI+\52ESI+\ID00048_1.05_583.05.mat	ID00048_1.05_583.05	24144	12622	583.054	[M+Na]+	31061.2
0	44	w/o MS2:Dracorhodin perchlorate	9	1.00328	1.05557	1.14267	367.063	9852.33	43525.3	null	[M+H-H2O]+	M + 0	adduct linked to 24_[M+Na]+		367.06	C17H15ClO7	5-O-methylated flavonoids	KRTYZFUODYMZPG-UHFFFAOYSA-N	[O-][Cl+3]([O-])([O-])[O-].OC=1C=C2[O+]=C(C=CC2=C(OC)C1C)C=3C=CC=CC3	530	TRUE	TRUE	FALSE		null	null	null	63.2	162.063	366.58972:12 366.63535:18 366.65433:13 366.68384:56 366.77353:12 366.84326:48 366.89526:49 366.92554:235 366.95496:268 366.99475:150 367.06281:9987 367.11041:840 367.1246:369 367.17249:220 367.21774:12 367.32458:52 367.51694:34 367.55075:61 367.70969:38 367.7312:13 367.78055:23 367.83585:27 367.88504:30 367.90939:18 367.93451:35 367.9758:183 368.01642:274 368.04163:520 368.06964:1083 368.11124:29…	49.93786:53 49.96716:13 49.97768:15 50.0065:12 50.01284:15 50.01878:13 50.0305:13 50.03793:39 50.05033:15 50.06955:22 50.07361:10 50.10866:16 50.11389:94 50.12407:74 50.13562:13 50.15948:12 50.16877:12 50.20433:21 50.21671:24 50.24211:21 50.25697:15 50.26971:11 50.27648:35 50.29408:9 50.29921:57 50.3161:30 50.32222:28 50.32789:9 50.33792:8 50.34506:16 50.35341:7 50.3579:10 50.375:20 50.38191:28 5…	S:\shares\bw02hortidata\Group_Geelen\jingjili\_data\_Results\Notebook1\Bio2Bio\LC-HRMS\MS-DIAL+FINDER\52\Crude\ESI+\52ESI+\ID00050_1.06_367.06.mat	ID00050_1.06_367.06	23655	8840	367.063	[M+H-H2O]+	43525.3
0	45	w/o MS2:Flavone base + 3O, 2MeO, O-HexA-HexA; PlaSMA ID-3169	9	1.00328	1.05557	1.22978	683.153	3715.69	18383.7	null	[M+H]+	M + 0		3.96	683.148	C29H30O19	Flavone O-glycosides	RDNMWJOGZVGRGW-UHFFFAOYNA-N	O=C(O)C5OC(OC1=CC(O)=C2C(=O)C=C(OC2(=C1))C=3C=C(OC)C(O)=C(OC)C=3)C(OC4OC(C(=O)O)C(O)C(O)C4(O))C(O)C5(O)	530	TRUE	TRUE	FALSE	100	null	null	null	93.7	71.6678	682.85785:58 682.92053:192 682.98419:197 683.07465:454 683.1145:1246 683.15283:2721 683.21112:207 683.26868:26 683.33453:13 683.47443:34 683.50769:63 683.53259:45 683.57458:21 683.62622:67 683.67944:24 683.70959:28 683.77155:43 683.82611:46 683.85406:74 683.88794:58 683.92249:70 683.99084:336 684.05658:319 684.12146:375 684.15643:506 684.21783:171 684.28558:89 684.49811:171 684.54877:30 684.61737…	49.93786:53 49.96716:13 49.97768:15 50.0065:12 50.01284:15 50.01878:13 50.0305:13 50.03793:39 50.05033:15 50.06955:22 50.07361:10 50.10866:16 50.11389:94 50.12407:74 50.13562:13 50.15948:12 50.16877:12 50.20433:21 50.21671:24 50.24211:21 50.25697:15 50.26971:11 50.27648:35 50.29408:9 50.29921:57 50.3161:30 50.32222:28 50.32789:9 50.33792:8 50.34506:16 50.35341:7 50.3579:10 50.375:20 50.38191:28 5…	S:\shares\bw02hortidata\Group_Geelen\jingjili\_data\_Results\Notebook1\Bio2Bio\LC-HRMS\MS-DIAL+FINDER\52\Crude\ESI+\52ESI+\ID00051_1.06_683.15.mat	ID00051_1.06_683.15	23655	9952	683.153	[M+H]+	18383.7
1	46	w/o MS2:(2R,3R)-3,5,7-trihydroxy-2-(3,4,5-trihydroxyphenyl)chroman-4-one	10	1.00328	1.06137	1.1659	321.059	33517.5	120506	null	[M+H]+	M + 0	found in higher mz's MsMs_54; found in higher mz's MsMs_59; found in higher mz's MsMs_58	3.75	321.06	C15H12O8	Epigallocatechins	KJXSIXMJHKAJOD-LSDHHAIUSA-N	O=C1C=2C(O)=CC(O)=CC2OC(C3=CC(O)=C(O)C(O)=C3)C1O	530	TRUE	TRUE	FALSE	100	null	null	null	60.9	280.442	320.56775:34 320.64233:13 320.65753:20 320.72537:21 320.76324:18 320.84332:33 320.88623:13 320.92496:193 320.94766:54 320.9765:75 320.99313:126 321.01306:300 321.05865:41771 321.11917:466 321.13617:400 321.15442:176 321.20453:32 321.22601:48 321.36206:62 321.4325:14 321.45203:14 321.495:78 321.51865:15 321.55939:120 321.58704:22 321.62103:14 321.64221:50 321.66025:51 321.67371:13 321.71826:12 321…	49.94059:17 49.96533:15 49.97623:19 50.01898:19 50.0261:26 50.0359:12 50.05447:75 50.06797:27 50.07513:28 50.08053:6 50.09053:17 50.09547:24 50.11166:22 50.11737:11 50.13012:22 50.17337:28 50.18342:13 50.23065:14 50.2446:12 50.25145:13 50.27278:66 50.29433:10 50.30024:53 50.32445:21 50.33128:97 50.392:29 50.40367:17 50.42421:14 50.44124:12 50.45055:12 50.4645:27 50.47256:33 50.49723:192 50.51757:…	S:\shares\bw02hortidata\Group_Geelen\jingjili\_data\_Results\Notebook1\Bio2Bio\LC-HRMS\MS-DIAL+FINDER\52\Crude\ESI+\52ESI+\ID00052_1.06_321.06.mat	ID00052_1.06_321.06	23554	2257	321.059	[M+H]+	120506	octulose 8-phosphate	4.6308	ChEBI=CHEBI:134365,PubChem=90657268,COCONUT=CNP0081841	C8H17O11P	Monosaccharide phosphates	HBVGYHUWOQIXHJ-UIAUGNHASA-N	O=C(CO)C(O)C(O)C(O)C(O)C(O)COP(=O)(O)O	Organic compounds	Organic oxygen compounds	Organooxygen compounds	Carbohydrates and carbohydrate conjugates
1	48	w/o MS2:bergenin	10	1.00328	1.06137	1.18332	351.071	6760.09	36564.7	null	[M+H-H2O]+	M + 0	adduct linked to 22_[M+Na]+	2.98	351.07	C14H16O9	Gallic acid and derivatives	YWJXCIXBAKGUKZ-HJJNZUOJSA-N	O=C1OC2C(O)C(O)C(OC2C3=C(O)C(OC)=C(O)C=C13)CO	530	TRUE	TRUE	FALSE	100	null	null	null	65.1	76.9505	350.5787:19 350.72769:34 350.75302:53 350.76831:40 350.785:20 350.80603:31 350.83801:12 350.87085:12 350.91:153 350.93912:97 350.96759:213 351.01364:306 351.07065:6782 351.10745:605 351.13544:259 351.16849:142 351.20731:30 351.43762:13 351.47638:42 351.50323:64 351.52567:27 351.56586:25 351.59689:13 351.69107:41 351.72897:15 351.75894:21 351.81189:14 351.85175:29 351.90833:81 351.92245:84 351.945…	49.94059:17 49.96533:15 49.97623:19 50.01898:19 50.0261:26 50.0359:12 50.05447:75 50.06797:27 50.07513:28 50.08053:6 50.09053:17 50.09547:24 50.11166:22 50.11737:11 50.13012:22 50.17337:28 50.18342:13 50.23065:14 50.2446:12 50.25145:13 50.27278:66 50.29433:10 50.30024:53 50.32445:21 50.33128:97 50.392:29 50.40367:17 50.42421:14 50.44124:12 50.45055:12 50.4645:27 50.47256:33 50.49723:192 50.51757:…	S:\shares\bw02hortidata\Group_Geelen\jingjili\_data\_Results\Notebook1\Bio2Bio\LC-HRMS\MS-DIAL+FINDER\52\Crude\ESI+\52ESI+\ID00054_1.06_351.07.mat	ID00054_1.06_351.07	23554	6867	351.071	[M+H-H2O]+	36564.7	UNPD3493	4.9581	UNPD=UNPD3493,COCONUT=CNP0111446	C16H16O10	Phenolic glycosides	LUFIRKFEARIODP-UCSOOTJHNA-N	O=C(OC)C1OC(OC2=CC(O)=C3C(=O)C=COC3=C2)C(O)C(O)C1O	Organic compounds	Organic oxygen compounds	Organooxygen compounds	Carbohydrates and carbohydrate conjugates
1	49	w/o MS2:Argininosuccinic acid; CE0; KDZOASGQNOPSCU-WDSKDSINSA-N	11	1.00328	1.06717	1.1601	291.13	20511.7	80901.1	null	[M+H]+	M + 0	found in higher mz's MsMs_59; found in higher mz's MsMs_54; found in higher mz's MsMs_58; found in higher mz's MsMs_52; found in higher mz's MsMs_57	11.262	291.13	C10H18N4O6	Aspartic acid and derivatives	KDZOASGQNOPSCU-WDSKDSINSA-N	C(C[C@@H](C(=O)O)N)CNC(=N)N[C@@H](CC(=O)O)C(=O)O	530	TRUE	TRUE	FALSE	99.5	null	null	null	99.9	96.8714	290.638:65 290.715:13 290.77261:12 290.87912:27 290.92206:48 290.95789:183 290.98032:315 291.01367:495 291.03336:438 291.05832:522 291.13043:23711 291.17862:107 291.20471:64 291.22418:29 291.29211:68 291.40091:74 291.43573:24 291.46201:14 291.50937:58 291.53241:25 291.55478:28 291.56961:13 291.63519:16 291.66495:13 291.75412:58 291.78033:15 291.80283:16 291.83179:28 291.86646:31 291.89499:15 291.…	49.95186:11 49.95905:12 49.98094:23 49.988:17 49.99726:21 50.03278:22 50.05481:45 50.06187:15 50.07752:21 50.09642:60 50.11969:37 50.13565:20 50.15174:88 50.182:13 50.18882:16 50.20143:21 50.20699:76 50.23534:69 50.26988:19 50.27493:12 50.28524:36 50.29305:35 50.30575:13 50.31872:48 50.34132:9 50.34956:26 50.36424:23 50.37157:39 50.38176:45 50.42105:22 50.43402:9 50.4425:68 50.48375:108 50.4953:2…	S:\shares\bw02hortidata\Group_Geelen\jingjili\_data\_Results\Notebook1\Bio2Bio\LC-HRMS\MS-DIAL+FINDER\52\Crude\ESI+\52ESI+\ID00055_1.07_291.13.mat	ID00055_1.07_291.13	23322	6098	291.13	[M+H]+	80901.1	Argininosuccinic acid	5.9406	HMDB=HMDB0000052,KNApSAcK=C00019688,ChEBI=CHEBI:15682;CHEBI:57472,DrugBank=DB02267,SMPDB=PW_C000036,YMDB=YMDB00593,T3DB=T3D4294,Urine=HMDB0000052,Serum=HMDB0000052,PubChem=46878376;439998;16950;828,PlantCyc=L-ARGININO-SUCCINATE,UNPD=UNPD186141,BLEXP=BLEXPDB00000016950,COCONUT=CNP0243937	C10H18N4O6	Aspartic acid and derivatives	KDZOASGQNOPSCU-WDSKDSINSA-N	O=C(O)CC(NC(=N)NCCCC(N)C(=O)O)C(=O)O	Organic compounds	Organic acids and derivatives	Carboxylic acids and derivatives	Amino acids, peptides, and analogues
0	51	w/o MS2:methyl 3-(3,4-dihydroxy-5-phenyloxolan-2-yl)-3-hydroxypropanoate	12	1.00328	1.07298	1.18913	305.072	3772.89	23186.7	null	[M+H]+	M + 0	found in higher mz's MsMs_59; found in higher mz's MsMs_58; found in higher mz's MsMs_54; found in higher mz's MsMs_52		305.074	C14H18O6	Phenolic glycosides	YCKKAXDZPAQYOF-UHFFFAOYSA-N	O=C(OC)CC(O)C1OC(C=2C=CC=CC2)C(O)C1O	530	TRUE	TRUE	FALSE		null	null	null	98.8	54.3622	304.58249:42 304.64023:23 304.66241:15 304.67761:11 304.76672:22 304.78848:45 304.80786:19 304.86728:13 304.90161:68 304.93622:127 304.9516:125 304.97559:259 305.00009:408 305.02905:1156 305.0817:2696 305.13318:3497 305.14789:1375 305.17285:197 305.21262:97 305.24652:16 305.29074:51 305.3436:13 305.50302:15 305.53207:63 305.5697:34 305.58707:47 305.65326:17 305.72333:12 305.77777:52 305.87149:68 …	50.02623:25 50.03549:15 50.05749:12 50.08221:12 50.09927:19 50.10632:45 50.118:31 50.12362:8 50.1432:13 50.16721:12 50.17337:12 50.18716:28 50.19613:31 50.20096:34 50.21203:14 50.24873:15 50.26621:22 50.27927:21 50.28391:17 50.29869:12 50.30965:16 50.33074:36 50.35907:12 50.41494:12 50.43006:23 50.44605:25 50.45177:8 50.45985:12 50.46912:12 50.51178:13 50.5364:15 50.54517:44 50.55443:24 50.57727:…	S:\shares\bw02hortidata\Group_Geelen\jingjili\_data\_Results\Notebook1\Bio2Bio\LC-HRMS\MS-DIAL+FINDER\52\Crude\ESI+\52ESI+\ID00057_1.07_305.07.mat	ID00057_1.07_305.07	23491	2099	305.072	[M+H]+	23186.7
1	52	w/o MS2:Adenosine 5'-monophosphate	12	1.00328	1.07298	1.20655	348.07	5611.19	30386.7	null	[M+H]+	M + 0	found in higher mz's MsMs_54		348.07	C10H14N5O7P	Purine ribonucleoside monophosphates	UDMBCSSLTHHNCD-KQYNXXCUSA-N	NC1=C2N=CN([C@@H]3O[C@H](COP(O)(O)=O)[C@@H](O)[C@H]3O)C2=NC=N1	530	TRUE	TRUE	FALSE		null	null	null	64.1	100.189	347.58661:87 347.61932:23 347.67691:16 347.73849:20 347.79739:32 347.87143:15 347.90936:59 347.95569:199 347.99176:186 348.01068:153 348.02509:162 348.06805:6055 348.1467:512 348.17178:104 348.26282:38 348.33295:140 348.46732:18 348.48431:48 348.5235:23 348.56415:61 348.59045:124 348.62485:11 348.64368:23 348.68381:27 348.71066:20 348.767:44 348.80313:37 348.8317:18 348.8508:30 348.87378:29 348.8…	50.02623:25 50.03549:15 50.05749:12 50.08221:12 50.09927:19 50.10632:45 50.118:31 50.12362:8 50.1432:13 50.16721:12 50.17337:12 50.18716:28 50.19613:31 50.20096:34 50.21203:14 50.24873:15 50.26621:22 50.27927:21 50.28391:17 50.29869:12 50.30965:16 50.33074:36 50.35907:12 50.41494:12 50.43006:23 50.44605:25 50.45177:8 50.45985:12 50.46912:12 50.51178:13 50.5364:15 50.54517:44 50.55443:24 50.57727:…	S:\shares\bw02hortidata\Group_Geelen\jingjili\_data\_Results\Notebook1\Bio2Bio\LC-HRMS\MS-DIAL+FINDER\52\Crude\ESI+\52ESI+\ID00058_1.07_348.07.mat	ID00058_1.07_348.07	23491	2364	348.07	[M+H]+	30386.7	Adenosine monophosphate	5.8087	HMDB=HMDB0000045,KNApSAcK=C00019347,ChEBI=CHEBI:16027;CHEBI:40721;CHEBI:95121;CHEBI:456215,DrugBank=DB00131,SMPDB=PW_C000032,YMDB=YMDB00097,FooDB=FDB021806;FDB030677,BMDB=BMDB00045,Urine=HMDB0000045,Saliva=HMDB0000045,Feces=HMDB0000045,ECMDB=ECMDB00045,CSF=HMDB0000045,Serum=HMDB0000045,PubChem=15938965;6083,PlantCyc=AMP,UNPD=UNPD130030;UNPD151359;UNPD182285,BLEXP=BLEXPDB00000000224,COCONUT=CNP021…	C10H14N5O7P	Purine ribonucleoside monophosphates	UDMBCSSLTHHNCD-KQYNXXCUSA-N	O=P(O)(O)OCC1OC(N2C=NC=3C(=NC=NC32)N)C(O)C1O	Organic compounds	Nucleosides, nucleotides, and analogues	Purine nucleotides	Purine ribonucleotides
1	53	w/o MS2:Vulpinic Acid	12	1.00328	1.07298	1.25302	361.053	56929.8	203037	null	[M+H]+	M + 0			361.047	C19H14O5	Butenolides	OMZRMXULWNMRAE-BMRADRMJSA-N	O=C1OC(C(O)=C1C=2C=CC=CC2)=C(C(=O)OC)C=3C=CC=CC3	530	TRUE	TRUE	FALSE		null	null	null	83.9	517.861	360.56485:17 360.60861:48 360.62469:22 360.69073:16 360.71533:15 360.76154:12 360.81543:17 360.84982:24 360.89169:51 360.9122:36 360.93015:59 360.95007:71 360.9838:288 361.05319:64185 361.1098:284 361.14377:774 361.19989:173 361.2294:238 361.28836:72 361.52271:67 361.56955:26 361.60687:83 361.65909:16 361.67444:12 361.73474:13 361.79355:37 361.82153:13 361.84793:71 361.88904:31 361.91055:60 361.9…	50.02623:25 50.03549:15 50.05749:12 50.08221:12 50.09927:19 50.10632:45 50.118:31 50.12362:8 50.1432:13 50.16721:12 50.17337:12 50.18716:28 50.19613:31 50.20096:34 50.21203:14 50.24873:15 50.26621:22 50.27927:21 50.28391:17 50.29869:12 50.30965:16 50.33074:36 50.35907:12 50.41494:12 50.43006:23 50.44605:25 50.45177:8 50.45985:12 50.46912:12 50.51178:13 50.5364:15 50.54517:44 50.55443:24 50.57727:…	S:\shares\bw02hortidata\Group_Geelen\jingjili\_data\_Results\Notebook1\Bio2Bio\LC-HRMS\MS-DIAL+FINDER\52\Crude\ESI+\52ESI+\ID00059_1.07_361.05.mat	ID00059_1.07_361.05	23491	2270	361.053	[M+H]+	203037	ethyl 2-({6-[(2-ethoxy-2-oxoethyl)sulfanyl]-5-nitropyridin-2-yl}sulfanyl)acetate	4.0414	COCONUT=CNP0024035	C13H16N2O6S2	Aryl thioethers	CVAODWHEHGHIIT-UHFFFAOYSA-N	O=C(OCC)CSC=1N=C(SCC(=O)OCC)C(=CC1)[N+](=O)[O-]	Organic compounds	Organosulfur compounds	Thioethers	Aryl thioethers
1	59	w/o MS2:N-Acetylarginine; CE0; SNEIUMQYRCDYCH-LURJTMIESA-N	14	1.00328	1.0846	1.13687	217.129	14558.4	38951.6	null	[M+H-H2O]+	M + 0	adduct linked to 66_[M+2H]2+; found in higher mz's MsMs_58; found in higher mz's MsMs_57; found in higher mz's MsMs_54; found in higher mz's MsMs_52; found in higher mz's MsMs_55	8.345	217.13	C8H16N4O3	N-acyl-L-alpha-amino acids	SNEIUMQYRCDYCH-LURJTMIESA-N	CC(=N[C@@H](CCCNC(=N)N)C(=O)O)O	530	TRUE	TRUE	FALSE	99.7	null	null	null	99.7	17.8219	216.63834:20 216.65764:12 216.74123:20 216.82617:17 216.84909:33 216.8817:36 216.91472:26 216.93127:72 216.97234:237 216.98781:364 217.00471:119 217.02466:220 217.04549:159 217.06389:310 217.08139:155 217.09378:151 217.12874:19279 217.17377:73 217.20424:51 217.24435:55 217.25476:27 217.30856:216 217.38438:15 217.41634:16 217.45201:12 217.47864:44 217.51337:76 217.53555:138 217.56407:26 217.6384:4…	49.96335:18 49.97421:29 49.98545:15 50.00351:12 50.01003:34 50.0166:41 50.02971:12 50.0439:13 50.04964:19 50.08221:12 50.10338:15 50.11477:37 50.12768:13 50.1432:13 50.18998:15 50.2203:18 50.22744:14 50.24686:73 50.25459:13 50.26794:49 50.28489:32 50.2976:14 50.30274:18 50.32817:14 50.33723:72 50.34671:17 50.35488:22 50.39163:12 50.44793:65 50.45557:24 50.46869:15 50.48625:30 50.49603:8 50.50158:…	S:\shares\bw02hortidata\Group_Geelen\jingjili\_data\_Results\Notebook1\Bio2Bio\LC-HRMS\MS-DIAL+FINDER\52\Crude\ESI+\52ESI+\ID00065_1.08_217.13.mat	ID00065_1.08_217.13	23820	2293	217.129	[M+H-H2O]+	38951.6	MINEs-75441	3.9754	MINE=C2b26daa4f0e3c76dcbd66a731f2f406eb9b5eac3	C8H18N4O4	Alpha amino acids	MFRANSHYCVAHAN-UHFFFAOYSA-N	O=C(O)C(N)(CCCNC(=NO)N)C(O)C	Organic compounds	Organic acids and derivatives	Carboxylic acids and derivatives	Amino acids, peptides, and analogues
1	60	w/o MS2:Isoguvacine	15	1.00328	1.0904	1.22978	128.071	4549.03	34502.1	null	[M+H-H2O]+	M + 0	adduct linked to 71_[M+H]+; found in higher mz's MsMs_70		128.071	C6H9NO2	Hydropyridines	KRVDMABBKYMBHG-UHFFFAOYSA-N	OC(=O)C1=CCNCC1	530	TRUE	TRUE	FALSE		null	null	null	66.6	32.127	127.59183:15 127.63158:19 127.64103:27 127.65403:13 127.72985:118 127.75547:32 127.80524:11 127.81749:35 127.83463:16 127.8681:70 127.89326:15 127.93311:56 127.94851:232 127.95826:379 127.972:366 127.99808:14 128.03468:2069 128.07155:2089 128.08284:917 128.10616:135 128.14526:38 128.15497:51 128.19987:14 128.24442:44 128.25441:13 128.26419:55 128.2915:77 128.36987:15 128.40749:78 128.42723:18 128…	49.9631:36 49.97726:12 49.99746:7 50.00317:26 50.05592:12 50.09175:26 50.10787:13 50.11415:35 50.12854:12 50.13632:37 50.18256:29 50.19781:23 50.20895:12 50.22657:28 50.23867:104 50.25382:30 50.27813:23 50.28918:32 50.30757:15 50.31579:16 50.34801:40 50.37907:25 50.39313:12 50.43661:24 50.46104:25 50.47937:25 50.49308:13 50.51881:105 50.53961:20 50.56135:24 50.5706:23 50.57584:11 50.58929:13 50.6…	S:\shares\bw02hortidata\Group_Geelen\jingjili\_data\_Results\Notebook1\Bio2Bio\LC-HRMS\MS-DIAL+FINDER\52\Crude\ESI+\52ESI+\ID00067_1.09_128.07.mat	ID00067_1.09_128.07	23995	3522	128.071	[M+H-H2O]+	34502.1	Allysine	5.7555	HMDB=HMDB0001263;HMDB0059595,ChEBI=CHEBI:17027;CHEBI:17917;CHEBI:57988;CHEBI:58321,DrugBank=DB02571,SMPDB=PW_C000976,YMDB=YMDB00346;YMDB00721,FooDB=FDB010644;FDB022519;FDB030156,BMDB=BMDB01263,PubChem=36688062;160603,PlantCyc=ALLYSINE,UNPD=UNPD26545,BLEXP=BLEXPDB00000000207,COCONUT=CNP0258672	C6H11NO3	Alpha amino acids	GFXYTQPNNXGICT-UHFFFAOYNA-N	O=CCCCC(N)C(=O)O	Organic compounds	Organic acids and derivatives	Carboxylic acids and derivatives	Amino acids, peptides, and analogues
1	61	w/o MS2:Nordihydroguaiaretic acid	15	1.00328	1.0904	1.1601	303.155	14154.7	41001.5	null	[M+H]+	M + 0	found in higher mz's MsMs_59; found in higher mz's MsMs_58; found in higher mz's MsMs_57; found in higher mz's MsMs_52	7.53	303.16	C18H22O4	Dibenzylbutane lignans	HCZKYJDFEPMADG-UHFFFAOYSA-N	OC1=CC=C(C=C1O)CC(C)C(C)CC2=CC=C(O)C(O)=C2	530	TRUE	TRUE	FALSE	99.8	null	null	null	62.3	93.3344	302.66058:32 302.7038:28 302.82269:59 302.8429:8 302.87433:55 302.88831:127 302.95581:1731 303.00668:540 303.03018:671 303.08914:206 303.1553:17702 303.23209:15 303.25128:32 303.33447:75 303.36899:45 303.42142:37 303.44519:32 303.47601:20 303.49222:25 303.53363:61 303.55533:97 303.60883:12 303.68073:60 303.71902:14 303.77222:18 303.81189:13 303.83685:12 303.88354:111 303.90387:69 303.93658:161 30…	49.9631:36 49.97726:12 49.99746:7 50.00317:26 50.05592:12 50.09175:26 50.10787:13 50.11415:35 50.12854:12 50.13632:37 50.18256:29 50.19781:23 50.20895:12 50.22657:28 50.23867:104 50.25382:30 50.27813:23 50.28918:32 50.30757:15 50.31579:16 50.34801:40 50.37907:25 50.39313:12 50.43661:24 50.46104:25 50.47937:25 50.49308:13 50.51881:105 50.53961:20 50.56135:24 50.5706:23 50.57584:11 50.58929:13 50.6…	S:\shares\bw02hortidata\Group_Geelen\jingjili\_data\_Results\Notebook1\Bio2Bio\LC-HRMS\MS-DIAL+FINDER\52\Crude\ESI+\52ESI+\ID00068_1.09_303.16.mat	ID00068_1.09_303.16	23995	8453	303.155	[M+H]+	41001.5	UNPD101337	5.4005	UNPD=UNPD101337;UNPD48145,COCONUT=CNP0201150	C13H22N2O6	L-alpha-amino acids	BKSSMZDJVQTETM-APAUHNAJNA-N	O=C(O)C(NC1=C(OC)C(=NC)CC(O)(CO)C1)C(O)C	Organic compounds	Organic acids and derivatives	Carboxylic acids and derivatives	Amino acids, peptides, and analogues
1	62	w/o MS2:Citrusin	15	1.00328	1.0904	1.1659	349.135	6327.07	23226.8	null	[M+H]+	M + 0	found in higher mz's MsMs_54	3.99	349.13	C16H22O7	Phenolic glycosides	VADSVXSGIFBZLI-IBEHDNSVSA-N	OCC1OC(OC2=CC=C(C=C2OC)CC=C)C(O)C(O)C1O	530	TRUE	TRUE	FALSE	100	null	null	null	62.2	41.004	348.64545:44 348.70285:19 348.76343:24 348.79184:38 348.85611:38 348.87408:32 348.90097:27 348.95163:226 348.97791:283 348.99536:192 349.01364:374 349.04434:1408 349.06528:1329 349.1351:7562 349.19098:247 349.44305:17 349.47095:56 349.48843:34 349.51184:75 349.58563:17 349.64258:40 349.73944:21 349.77203:15 349.79663:15 349.81516:44 349.85397:29 349.87805:19 349.91364:70 349.9324:118 349.95978:68…	49.9631:36 49.97726:12 49.99746:7 50.00317:26 50.05592:12 50.09175:26 50.10787:13 50.11415:35 50.12854:12 50.13632:37 50.18256:29 50.19781:23 50.20895:12 50.22657:28 50.23867:104 50.25382:30 50.27813:23 50.28918:32 50.30757:15 50.31579:16 50.34801:40 50.37907:25 50.39313:12 50.43661:24 50.46104:25 50.47937:25 50.49308:13 50.51881:105 50.53961:20 50.56135:24 50.5706:23 50.57584:11 50.58929:13 50.6…	S:\shares\bw02hortidata\Group_Geelen\jingjili\_data\_Results\Notebook1\Bio2Bio\LC-HRMS\MS-DIAL+FINDER\52\Crude\ESI+\52ESI+\ID00069_1.09_349.14.mat	ID00069_1.09_349.14	23995	9499	349.135	[M+H]+	23226.8	N2-(2-Carboxymethyl-2-hydroxysuccinoyl)arginine	5.6924	HMDB=HMDB0032766,FooDB=FDB010733,COCONUT=CNP0003173	C12H20N4O8	Arginine and derivatives	VFYGIOOMURRJLU-UHFFFAOYNA-N	O=C(O)CC(O)(C(=O)OC)C(=O)NC(C(=O)O)CCCNC(=N)N	Organic compounds	Organic acids and derivatives	Carboxylic acids and derivatives	Amino acids, peptides, and analogues
1	64	w/o MS2:4-Guanidinobutyric acid	16	1.06137	1.09622	1.11363	146.092	21581.4	47456.3	null	[M+H]+	M + 0	adduct linked to 67_[M+H-H2O]+		146.092	C5H11N3O2	Gamma amino acids and derivatives	TUHVEAJXIMEOSA-UHFFFAOYSA-N	O=C(O)CCCNC(=N)N	530	TRUE	TRUE	FALSE		null	null	null	62.5	118.543	145.61218:13 145.62685:17 145.65588:14 145.68349:13 145.71059:17 145.72159:15 145.76353:116 145.79269:52 145.83627:43 145.85521:30 145.89571:14 145.9272:434 145.96249:186 145.97665:89 145.99905:103 146.02222:361 146.03192:286 146.04585:443 146.05798:296 146.09238:25853 146.12752:136 146.14345:34 146.15427:24 146.16724:86 146.20445:12 146.21747:61 146.23866:12 146.26619:22 146.27625:15 146.29669:2…	49.93077:22 49.93891:57 49.94862:61 49.98545:15 50.00038:29 50.06446:38 50.07099:35 50.08243:40 50.13445:19 50.14543:36 50.17802:16 50.19686:26 50.20446:23 50.21131:56 50.24031:15 50.25231:35 50.26115:48 50.28167:27 50.29043:91 50.31899:16 50.34968:47 50.3627:8 50.36803:8 50.37588:32 50.39783:12 50.42926:38 50.46373:40 50.4987:6 50.50478:33 50.55133:26 50.55758:73 50.56453:18 50.56919:22 50.59785…	S:\shares\bw02hortidata\Group_Geelen\jingjili\_data\_Results\Notebook1\Bio2Bio\LC-HRMS\MS-DIAL+FINDER\52\Crude\ESI+\52ESI+\ID00071_1.1_146.09.mat	ID00071_1.1_146.09	23752	4174	146.092	[M+H]+	47456.3	4-Guanidinobutanoic acid	5.7108	HMDB=HMDB0003464,ChEBI=CHEBI:15728;CHEBI:57486;CHEBI:86392;CHEBI:86564,YMDB=YMDB00585,FooDB=FDB002246;FDB004103;FDB005408,BMDB=BMDB03464,Urine=HMDB0003464,CSF=HMDB0003464,Serum=HMDB0003464,PubChem=25200642;500,PlantCyc=CPD-592,UNPD=UNPD163165,BLEXP=BLEXPDB00000000500,COCONUT=CNP0333230	C5H11N3O2	Gamma amino acids and derivatives	TUHVEAJXIMEOSA-UHFFFAOYSA-N	O=C(O)CCCN=C(N)N	Organic compounds	Organic acids and derivatives	Carboxylic acids and derivatives	Amino acids, peptides, and analogues
1	65	w/o MS2:Unknown (carbon number 14); PlaSMA ID-1293	16	1.00328	1.09622	1.17172	277.101	4441.85	28664.2	null	[M+H]+	M + 0		4.27	277.1	C14H16N2O2S	Unknown			530	TRUE	TRUE	FALSE	99.9	null	null	null	65.8	48.0524	276.61905:9 276.63577:37 276.68665:14 276.74063:53 276.80566:93 276.85519:31 276.89307:165 276.93033:47 276.95255:204 276.9863:284 277.00772:1342 277.0387:569 277.06686:244 277.10358:3830 277.14349:198 277.16211:97 277.19064:89 277.22775:16 277.2644:60 277.30457:12 277.33875:16 277.38013:76 277.39578:29 277.42093:12 277.45901:40 277.48419:62 277.51349:39 277.52756:33 277.54794:61 277.56799:12 277…	49.93077:22 49.93891:57 49.94862:61 49.98545:15 50.00038:29 50.06446:38 50.07099:35 50.08243:40 50.13445:19 50.14543:36 50.17802:16 50.19686:26 50.20446:23 50.21131:56 50.24031:15 50.25231:35 50.26115:48 50.28167:27 50.29043:91 50.31899:16 50.34968:47 50.3627:8 50.36803:8 50.37588:32 50.39783:12 50.42926:38 50.46373:40 50.4987:6 50.50478:33 50.55133:26 50.55758:73 50.56453:18 50.56919:22 50.59785…	S:\shares\bw02hortidata\Group_Geelen\jingjili\_data\_Results\Notebook1\Bio2Bio\LC-HRMS\MS-DIAL+FINDER\52\Crude\ESI+\52ESI+\ID00072_1.1_277.1.mat	ID00072_1.1_277.1	23752	7887	277.101	[M+H]+	28664.2	ethyl 6-methyl-4-phenyl-2-sulfanylidene-1,2,3,4-tetrahydropyrimidine-5-carboxylate	5.147	COCONUT=CNP0393911	C14H16N2O2S		QMFBVGUFEGVPNG-UHFFFAOYSA-N	O=C(OCC)C1=C(NC(=S)NC1C=2C=CC=CC2)C	Organic compounds	Organoheterocyclic compounds	Diazines	Pyrimidines and pyrimidine derivatives
1	70	w/o MS2:Cyanidin chloride	17	1.00328	1.10202	1.18913	323.029	5522.63	41803.1	null	[M+H]+	M + 0			323.03	C15H11ClO6	7-hydroxyflavonoids	COAWNPJQKJEHPG-UHFFFAOYSA-N	[Cl-].OC=1C=C(O)C=2C=C(O)C(=[O+]C2C1)C=3C=CC(O)=C(O)C3	530	TRUE	TRUE	FALSE		null	null	null	65	86.2535	322.53583:78 322.58609:36 322.68332:46 322.729:20 322.78668:90 322.84772:15 322.87476:56 322.89639:29 322.95959:428 322.98187:353 323.00266:598 323.03156:4004 323.05978:868 323.08093:1796 323.1174:118 323.13898:175 323.15698:72 323.2334:20 323.30872:15 323.35129:31 323.41513:24 323.45502:28 323.48337:66 323.51453:34 323.53964:47 323.56857:28 323.59183:44 323.61218:19 323.67014:25 323.68158:9 323.…	49.94856:27 49.95435:16 49.99266:14 50.00721:13 50.02009:43 50.04377:34 50.05107:111 50.06165:59 50.07138:72 50.08452:13 50.12061:135 50.14368:17 50.15525:18 50.16038:27 50.1692:103 50.18467:61 50.20483:39 50.22371:35 50.2327:12 50.2396:13 50.27612:12 50.2836:10 50.33276:12 50.35349:56 50.36221:22 50.37522:36 50.39679:15 50.40909:14 50.41458:17 50.43106:16 50.44902:17 50.55611:56 50.57242:13 50.5…	S:\shares\bw02hortidata\Group_Geelen\jingjili\_data\_Results\Notebook1\Bio2Bio\LC-HRMS\MS-DIAL+FINDER\52\Crude\ESI+\52ESI+\ID00077_1.1_323.03.mat	ID00077_1.1_323.03	23453	8511	323.029	[M+H]+	41803.1	sulfotep	4.4112	ChEBI=CHEBI:38945,STOFF=STOFF_4522,BLEXP=BLEXPDB00000019395	C8H20O5P2S2	Thiophosphoric acid esters	XIUROWKZWPIAIB-UHFFFAOYSA-N	S=P(OCC)(OCC)OP(=S)(OCC)OCC	Organic compounds	Organic acids and derivatives	Organic thiophosphoric acids and derivatives	Thiophosphoric acid esters
1	71	w/o MS2:Unknown (carbon number 5); PlaSMA ID-44	22	1.10202	1.13105	1.21817	114.055	4686.66	21910.6	null	[M+H]+	M + 0	found in higher mz's MsMs_80; found in higher mz's MsMs_89; found in higher mz's MsMs_86; found in higher mz's MsMs_88; found in higher mz's MsMs_85; found in higher mz's MsMs_84; found in higher mz's MsMs_79; found in higher mz's MsMs_81	1.79	114.055	C5H7NO2	Unknown			530	TRUE	TRUE	FALSE	100	null	null	null	100	26.4766	113.56218:21 113.58453:17 113.60416:49 113.63676:13 113.69505:19 113.77095:16 113.84244:13 113.85329:15 113.88138:13 113.90121:15 113.91058:15 113.91975:76 113.93863:382 113.96397:6585 113.99336:110 114.01272:83 114.0223:64 114.03098:87 114.05466:4548 114.09072:302 114.1059:41 114.12909:32 114.20249:15 114.21456:13 114.24335:59 114.34416:17 114.36207:19 114.39259:10 114.40308:11 114.42144:53 114.…	49.97257:15 49.98031:22 49.98954:161 50.00113:27 50.00614:15 50.02027:26 50.02785:11 50.04205:14 50.05905:13 50.07226:11 50.08017:22 50.11443:15 50.13308:35 50.14379:73 50.15857:59 50.16401:13 50.17337:30 50.18114:12 50.19062:43 50.20747:15 50.26194:15 50.31631:38 50.32148:16 50.34692:30 50.35332:61 50.36478:25 50.37879:70 50.40846:30 50.42199:24 50.4269:7 50.43967:27 50.51274:25 50.53431:14 50.5…	S:\shares\bw02hortidata\Group_Geelen\jingjili\_data\_Results\Notebook1\Bio2Bio\LC-HRMS\MS-DIAL+FINDER\52\Crude\ESI+\52ESI+\ID00078_1.13_114.05.mat	ID00078_1.13_114.05	22063	2506	114.055	[M+H]+	21910.6	1-Pyrroline-5-carboxylic acid	5.9627	HMDB=HMDB0001301,KNApSAcK=C00007606,ChEBI=CHEBI:15893;CHEBI:17388;CHEBI:371;CHEBI:1372;CHEBI:36750;CHEBI:58667,SMPDB=PW_C001003,YMDB=YMDB00243,T3DB=T3D4965,FooDB=FDB022542;FDB030153,BMDB=BMDB01301,ECMDB=ECMDB01301,PubChem=11966181;440162,PlantCyc=L-DELTA1-PYRROLINE_5-CARBOXYLATE,UNPD=UNPD44688,BLEXP=BLEXPDB00000001196,COCONUT=CNP0252420	C5H7NO2	Alpha amino acids and derivatives	DWAKNKKXGALPNW-UHFFFAOYNA-N	O=C(O)C1N=CCC1	Organic compounds	Organic acids and derivatives	Carboxylic acids and derivatives	Amino acids, peptides, and analogues
1	72	w/o MS2:GUANINE	23	1.00328	1.13687	1.22978	152.057	15880.9	62114	null	[M+H]+	M + 0	found in higher mz's MsMs_80; found in higher mz's MsMs_88; found in higher mz's MsMs_85; found in higher mz's MsMs_84		152.057	C5H5N5O	Purines and purine derivatives	UYTPUPDQBNUYGX-UHFFFAOYSA-N	OC1=NC(=N)NC2=C1N=CN2	530	TRUE	TRUE	FALSE		null	null	null	65.4	90.5003	151.6089:18 151.64674:15 151.69131:34 151.77042:12 151.90105:11 151.91263:19 151.94588:24 151.96356:154 151.97893:236 152.01936:1329 152.05676:18271 152.08266:151 152.11687:51 152.14682:87 152.18758:12 152.21384:15 152.24687:111 152.29433:40 152.31282:19 152.34784:33 152.42458:12 152.49202:71 152.51515:33 152.52383:69 152.58359:12 152.61166:19 152.67273:148 152.68614:23 152.88777:33 152.90474:73 …	49.95766:36 49.96289:32 49.96994:78 49.98363:13 49.99112:29 50.03574:24 50.04957:56 50.06751:19 50.07752:19 50.08691:17 50.09611:28 50.1085:16 50.1193:18 50.13527:21 50.16049:26 50.16775:15 50.18553:15 50.20066:15 50.24179:12 50.24867:47 50.26712:35 50.2718:12 50.31084:28 50.33193:16 50.42257:39 50.43816:14 50.45587:16 50.4678:76 50.48153:14 50.49547:18 50.51789:32 50.52258:32 50.53117:14 50.5430…	S:\shares\bw02hortidata\Group_Geelen\jingjili\_data\_Results\Notebook1\Bio2Bio\LC-HRMS\MS-DIAL+FINDER\52\Crude\ESI+\52ESI+\ID00079_1.14_152.06.mat	ID00079_1.14_152.06	22209	2492	152.057	[M+H]+	62114	Guanine	5.5054	HMDB=HMDB0000132,KNApSAcK=C00001501,ChEBI=CHEBI:16235,SMPDB=PW_C000086,YMDB=YMDB00698,FooDB=FDB004222;FDB006726,STOFF=STOFF_8655,BMDB=BMDB00132,Urine=HMDB0000132,Saliva=HMDB0000132,Feces=HMDB0000132,ECMDB=ECMDB00132,PubChem=764,PlantCyc=GUANINE,UNPD=UNPD47403,BLEXP=BLEXPDB00135398634,COCONUT=CNP0181327	C5H5N5O	Purines and purine derivatives	UYTPUPDQBNUYGX-UHFFFAOYSA-N	O=C1N=C(N)NC=2N=CNC12	Organic compounds	Organoheterocyclic compounds	Imidazopyrimidines	Purines and purine derivatives
1	73	w/o MS2:NCGC00381321-01!3',4,5',6-tetrahydroxy-2',8'-bis(4-hydroxyphenyl)-5-[3,4,5-trihydroxy-6-(hydroxymethyl)oxan-2-yl]spiro[1-benzofuran-2,9'-2,3,4,8-tetrahydrofuro[2,3-h]chromene]-3-one	23	1.0904	1.13687	1.27625	705.182	6142.08	27837.9	null	[M+H]+	M + 0			705.181	C36H32O15	2-arylbenzofuran flavonoids	MYIUHDZRMLFLNJ-UHFFFAOYSA-N	O=C1C2=C(O)C(=C(O)C=C2OC13C=4C(OC3C5=CC=C(O)C=C5)=CC(O)=C6C4OC(C7=CC=C(O)C=C7)C(O)C6)C8OC(CO)C(O)C(O)C8O	530	TRUE	TRUE	FALSE		null	null	null	99.9	120.654	704.70544:95 704.77484:15 704.85437:35 704.8963:37 704.92682:73 704.9621:52 704.99896:84 705.04065:406 705.18176:6615 705.27197:105 705.30902:22 705.39636:26 705.44904:52 705.48969:28 705.58539:72 705.65851:64 705.69238:36 705.72705:23 705.75995:28 705.80121:60 705.88086:13 705.94141:142 706.02435:73 706.0661:51 706.18286:1655 706.20813:617 706.2959:14 706.33344:13 706.43848:86 706.50934:43 706.5…	49.95766:36 49.96289:32 49.96994:78 49.98363:13 49.99112:29 50.03574:24 50.04957:56 50.06751:19 50.07752:19 50.08691:17 50.09611:28 50.1085:16 50.1193:18 50.13527:21 50.16049:26 50.16775:15 50.18553:15 50.20066:15 50.24179:12 50.24867:47 50.26712:35 50.2718:12 50.31084:28 50.33193:16 50.42257:39 50.43816:14 50.45587:16 50.4678:76 50.48153:14 50.49547:18 50.51789:32 50.52258:32 50.53117:14 50.5430…	S:\shares\bw02hortidata\Group_Geelen\jingjili\_data\_Results\Notebook1\Bio2Bio\LC-HRMS\MS-DIAL+FINDER\52\Crude\ESI+\52ESI+\ID00080_1.14_705.18.mat	ID00080_1.14_705.18	22209	9457	705.182	[M+H]+	27837.9	Occidentoside	5.5288	HMDB=HMDB0030574,KNApSAcK=C00006419,FooDB=FDB002462,UNPD=UNPD5456;UNPD82680,COCONUT=CNP0298754	C36H32O15	Lignan glycosides	QAYDNOZSJGIPSH-XCVCLJGONA-N	O=C(C=CC1=CC=C(O)C=C1)C2=C(O)C(OC3=CC=C(C=C3)C4OC=5C=C(O)C=C(O)C5C(=O)C4)=C(O)C(=C2O)C6OC(CO)C(O)C(O)C6O	Organic compounds	Lignans, neolignans and related compounds	Lignan glycosides
1	74	w/o MS2:Adenine; LC-ESI-QTOF; MS2; CE	24	1.0846	1.14267	1.22978	136.062	36995.7	118165	null	[M+H]+	M + 0	found in higher mz's MsMs_85; found in higher mz's MsMs_93; found in higher mz's MsMs_84; found in higher mz's MsMs_80; found in higher mz's MsMs_79		136.062	C5H5N5	6-aminopurines	GFFGJBXGBJISGV-UHFFFAOYSA-N	NC1=C2N=CN=C2NC=N1	530	TRUE	TRUE	FALSE		null	null	null	68.6	200.089	135.57098:55 135.57942:36 135.63066:24 135.64911:27 135.71666:40 135.74448:15 135.76331:15 135.78833:12 135.82573:15 135.9003:19 135.92844:15 135.94247:29 135.9512:16 135.96078:17 135.97722:11 135.98752:15 136.00423:67 136.02661:442 136.06239:42084 136.09331:7 136.11038:68 136.12376:7 136.16365:102 136.19771:17 136.22116:90 136.24684:15 136.25931:15 136.2719:20 136.29144:62 136.43782:12 136.45967…	49.94788:12 49.95875:33 49.97831:15 49.98648:12 49.99571:12 50.04008:50 50.0544:12 50.07327:28 50.11805:31 50.13536:55 50.14246:120 50.22133:14 50.27392:14 50.29173:13 50.308:14 50.32192:23 50.35224:13 50.36821:16 50.42109:22 50.43345:43 50.45583:23 50.48917:29 50.54049:16 50.5522:138 50.56222:12 50.5957:27 50.61997:46 50.64593:33 50.67748:22 50.6895:45 50.70107:20 50.72378:12 50.7605:28 50.78748…	S:\shares\bw02hortidata\Group_Geelen\jingjili\_data\_Results\Notebook1\Bio2Bio\LC-HRMS\MS-DIAL+FINDER\52\Crude\ESI+\52ESI+\ID00081_1.14_136.06.mat	ID00081_1.14_136.06	21984	2163	136.062	[M+H]+	118165	Adenine	5.4503	HMDB=HMDB0000034,KNApSAcK=C00001490,ChEBI=CHEBI:16708,DrugBank=DB00173,SMPDB=PW_C000024,YMDB=YMDB00887,T3DB=T3D4279,STOFF=STOFF_617,BMDB=BMDB00034,Urine=HMDB0000034,Saliva=HMDB0000034,Feces=HMDB0000034,ECMDB=ECMDB00034,CSF=HMDB0000034,Serum=HMDB0000034,PubChem=190,PlantCyc=ADENINE,UNPD=UNPD128555,BLEXP=BLEXPDB00000000190,COCONUT=CNP0128332	C5H5N5	6-aminopurines	GFFGJBXGBJISGV-UHFFFAOYSA-N	N1=CN=C(N)C=2NC=NC12	Organic compounds	Organoheterocyclic compounds	Imidazopyrimidines	Purines and purine derivatives
1	77	w/o MS2:Unknown (carbon number 8); PlaSMA ID-279	25	1.00328	1.14848	1.21237	157.134	8472.92	44130.2	null	[M+H]+	M + 0	found in higher mz's MsMs_92; found in higher mz's MsMs_91; found in higher mz's MsMs_89; found in higher mz's MsMs_86; found in higher mz's MsMs_88; found in higher mz's MsMs_85; found in higher mz's MsMs_94; found in higher mz's MsMs_80	2.48	157.136	C8H16N2O	Unknown			530	TRUE	TRUE	FALSE	100	null	null	null	98	42.0149	156.72917:12 156.77361:25 156.86852:18 156.90955:29 156.92334:37 156.94234:36 156.96089:257 156.98026:692 156.99486:254 157.00858:835 157.05083:378 157.07439:124 157.09125:53 157.13361:8260 157.17224:176 157.19345:15 157.21318:17 157.2253:13 157.33916:18 157.40141:15 157.42953:12 157.46063:8 157.47977:52 157.50894:74 157.54718:20 157.58022:26 157.59509:13 157.70911:14 157.7227:23 157.83705:23 157…	49.94908:17 49.958:32 49.96796:12 50.02131:17 50.04205:14 50.07312:93 50.08533:14 50.16742:76 50.17622:13 50.19133:21 50.24772:22 50.28403:13 50.3049:12 50.3178:34 50.33404:19 50.34349:34 50.36896:21 50.38372:21 50.39036:72 50.42287:30 50.43781:17 50.46296:14 50.48153:12 50.53139:36 50.59446:38 50.62432:12 50.64455:26 50.65648:31 50.67097:12 50.68961:29 50.72458:13 50.77525:26 50.81551:20 50.8248…	S:\shares\bw02hortidata\Group_Geelen\jingjili\_data\_Results\Notebook1\Bio2Bio\LC-HRMS\MS-DIAL+FINDER\52\Crude\ESI+\52ESI+\ID00084_1.15_157.13.mat	ID00084_1.15_157.13	21969	2500	157.134	[M+H]+	44130.2	3-ethyl-4-methylpyrrolidine-1-carboxamide	4.7121	COCONUT=CNP0096058	C8H16N2O	Pyrrolidinecarboxamides	ZQPAXPWRGVDLRG-UHFFFAOYSA-N	O=C(N)N1CC(C)C(C1)CC	Organic compounds	Organoheterocyclic compounds	Pyrrolidines	Pyrrolidine carboxylic acids and derivatives
1	78	w/o MS2:Alanylleucine (isomer of 675); PlaSMA ID-674	25	1.0904	1.14848	1.26463	203.14	34121.9	144030	null	[M+H]+	M + 0	found in higher mz's MsMs_97; found in higher mz's MsMs_96; found in higher mz's MsMs_95; found in higher mz's MsMs_89; found in higher mz's MsMs_86; found in higher mz's MsMs_88	2.36	203.14	C9H18N2O3	Dipeptides	RDIKFPRVLJLMER-UHFFFAOYNA-N	O=C(O)C(NC(=O)C(N)C)CC(C)C	530	TRUE	TRUE	FALSE	100	null	null	null	61.1	149.913	202.68799:32 202.73997:15 202.78096:35 202.81209:22 202.86514:32 202.88092:28 202.91328:124 202.92534:63 202.95543:798 202.97505:277 202.99673:838 203.01253:659 203.03854:137 203.05426:150 203.06897:569 203.10201:241 203.13957:35569 203.18991:13 203.23538:25 203.25835:139 203.31891:11 203.33485:49 203.43748:124 203.49173:50 203.50952:21 203.53142:36 203.56349:30 203.66109:36 203.71632:13 203.7811…	49.94908:17 49.958:32 49.96796:12 50.02131:17 50.04205:14 50.07312:93 50.08533:14 50.16742:76 50.17622:13 50.19133:21 50.24772:22 50.28403:13 50.3049:12 50.3178:34 50.33404:19 50.34349:34 50.36896:21 50.38372:21 50.39036:72 50.42287:30 50.43781:17 50.46296:14 50.48153:12 50.53139:36 50.59446:38 50.62432:12 50.64455:26 50.65648:31 50.67097:12 50.68961:29 50.72458:13 50.77525:26 50.81551:20 50.8248…	S:\shares\bw02hortidata\Group_Geelen\jingjili\_data\_Results\Notebook1\Bio2Bio\LC-HRMS\MS-DIAL+FINDER\52\Crude\ESI+\52ESI+\ID00085_1.15_203.14.mat	ID00085_1.15_203.14	21969	3821	203.14	[M+H]+	144030	Alanyl-Leucine	5.0204	HMDB=HMDB0028691,ChEBI=CHEBI:73770;CHEBI:73838;CHEBI:74389,Saliva=HMDB0028691,Feces=HMDB0028691,PlantCyc=CPD-13398,BLEXP=BLEXPDB00000259583,COCONUT=CNP0079790	C9H18N2O3	Peptides	RDIKFPRVLJLMER-UHFFFAOYNA-N	O=C(O)C(NC(=O)C(N)C)CC(C)C	Organic compounds	Organic acids and derivatives	Carboxylic acids and derivatives	Amino acids, peptides, and analogues
1	79	w/o MS2:Octyl gallate	26	1.07878	1.15428	1.22978	305.135	12650.1	72444.7	null	[M+H]+	M + 0	found in higher mz's MsMs_97; found in higher mz's MsMs_96; found in higher mz's MsMs_95; found in higher mz's MsMs_89; found in higher mz's MsMs_80	7.05	305.13	C15H22O5	Galloyl esters	NRPKURNSADTHLJ-UHFFFAOYSA-N	O=C(OCCCCCCCC)C1=CC(O)=C(O)C(O)=C1	530	TRUE	TRUE	FALSE	99.8	null	null	null	60.3	69.3285	304.80807:91 304.8255:32 304.87051:12 304.89276:27 304.91611:65 304.95172:332 304.96893:398 305.0155:1167 305.0798:333 305.13345:13065 305.18137:139 305.21054:13 305.2818:24 305.31516:55 305.33749:63 305.37927:52 305.40689:58 305.43106:159 305.46976:13 305.50513:11 305.53101:59 305.5603:30 305.58099:15 305.60593:20 305.69568:61 305.72708:12 305.78268:13 305.85342:39 305.8942:97 305.91385:49 305.9…	49.96796:12 49.9723:24 49.9785:7 49.99266:14 50.00962:41 50.03082:22 50.03676:41 50.04455:16 50.07447:18 50.08179:40 50.08987:15 50.10402:33 50.1216:17 50.12658:9 50.14174:23 50.16459:15 50.18479:30 50.24353:21 50.25145:13 50.26996:21 50.27499:10 50.32262:13 50.33501:13 50.35444:12 50.38005:13 50.39515:18 50.4071:12 50.44975:13 50.46296:12 50.47924:13 50.51556:198 50.52347:15 50.54205:41 50.57156…	S:\shares\bw02hortidata\Group_Geelen\jingjili\_data\_Results\Notebook1\Bio2Bio\LC-HRMS\MS-DIAL+FINDER\52\Crude\ESI+\52ESI+\ID00086_1.15_305.14.mat	ID00086_1.15_305.14	21883	3229	305.135	[M+H]+	72444.7	2'-Deoxymugineic acid	5.276	HMDB=HMDB0033909,ChEBI=CHEBI:19274;CHEBI:58487,FooDB=FDB012105,PubChem=45266659,PlantCyc=CPD-7227,UNPD=UNPD22165,COCONUT=CNP0321891	C12H20N2O7	Gamma amino acids and derivatives	CUZKLRTTYZOCSD-UHFFFAOYNA-N	O=C(O)C(O)CCNC(C(=O)O)CCN1CCC1C(=O)O	Organic compounds	Organic acids and derivatives	Carboxylic acids and derivatives	Amino acids, peptides, and analogues
1	80	w/o MS2:Cytosine	27	1.10783	1.1601	1.22978	112.05	27771.4	100890	null	[M+H]+	M + 0	found in higher mz's MsMs_89; found in higher mz's MsMs_86; found in higher mz's MsMs_88; found in higher mz's MsMs_85; found in higher mz's MsMs_93; found in higher mz's MsMs_84; found in higher mz's MsMs_81; found in higher mz's MsMs_83; found in higher mz's MsMs_80; found in higher mz's MsMs_79; found in higher mz's MsMs_78		112.051	C4H5N3O	Pyrimidones	OPTASPLRGRRNAP-UHFFFAOYSA-N	OC1=NC=CC(=N)N1	530	TRUE	TRUE	FALSE		null	null	null	71.7	286.051	111.56861:15 111.58366:11 111.59183:19 111.62028:20 111.67557:18 111.7454:8 111.75291:32 111.76266:9 111.80931:26 111.8289:13 111.85055:42 111.89708:39 111.92659:53 111.96509:377 111.98283:1692 112.00695:190 112.05041:30872 112.07814:1239 112.10686:43 112.15614:19 112.17431:82 112.18528:42 112.21191:53 112.22022:20 112.22985:23 112.33858:14 112.36636:12 112.41476:16 112.43625:65 112.47762:21 112.…	49.94482:46 49.9547:16 49.9648:52 49.97686:15 50.00962:12 50.09995:13 50.12748:15 50.16983:15 50.17689:11 50.1857:40 50.20432:27 50.26814:17 50.27631:80 50.28239:26 50.28874:17 50.30025:25 50.33225:21 50.34056:24 50.37166:14 50.40869:45 50.42105:110 50.44404:55 50.46111:24 50.46715:24 50.49553:32 50.50549:13 50.556:16 50.56926:13 50.60722:51 50.62338:29 50.63675:16 50.6521:39 50.68076:22 50.68794…	S:\shares\bw02hortidata\Group_Geelen\jingjili\_data\_Results\Notebook1\Bio2Bio\LC-HRMS\MS-DIAL+FINDER\52\Crude\ESI+\52ESI+\ID00087_1.16_112.05.mat	ID00087_1.16_112.05	22453	1382	112.05	[M+H]+	100890	Cytosine	5.2498	HMDB=HMDB0000630,KNApSAcK=C00001498,ChEBI=CHEBI:16040,YMDB=YMDB00651,FooDB=FDB022151,STOFF=STOFF_613,BMDB=BMDB00630,Urine=HMDB0000630,Feces=HMDB0000630,ECMDB=ECMDB00630,Serum=HMDB0000630,PubChem=597,PlantCyc=CYTOSINE,UNPD=UNPD17953,BLEXP=BLEXPDB00000000597,COCONUT=CNP0152195	C4H5N3O	Pyrimidones	OPTASPLRGRRNAP-UHFFFAOYSA-N	O=C1N=CC=C(N)N1	Organic compounds	Organoheterocyclic compounds	Diazines	Pyrimidines and pyrimidine derivatives
0	82	w/o MS2:(1R,3R,4S,6S,8R,9R,10S,11S)-8-hydroxy-3,8-dimethyl-12-methylidene-10-[(2-methylprop-2-enoyl)oxy]-7,13-dioxo-5,14-dioxatricyclo[9.3.0.0?,?]tetradecan-9-yl 2-methylprop-2-enoate	27	1.0846	1.1601	1.20655	487.179	11810.3	32308.7	null	[M+H]+	M + 0	adduct linked to 88_[M+2H]2+		487.177	C23H28O9	Germacranolides and derivatives	BWAZUXQZSXFTJK-VPTIGGDOSA-N	O=C(OC1C(OC(=O)C(=C)C)C(O)(C(=O)C2OC2C(C)CC3OC(=O)C(=C)C31)C)C(=C)C	530	TRUE	TRUE	FALSE		null	null	null	98.9	162.149	486.73013:13 486.83554:78 486.89832:97 486.92197:37 486.95932:90 486.98587:70 487.01944:53 487.04889:115 487.07471:92 487.10571:152 487.17883:14063 487.24551:87 487.28821:15 487.32007:30 487.40729:44 487.43564:18 487.48431:35 487.52289:54 487.63074:17 487.67978:28 487.72079:12 487.81656:11 487.84155:35 487.87866:65 487.9313:179 487.95718:140 488.00446:78 488.03247:138 488.05685:111 488.09741:75 4…	49.94482:46 49.9547:16 49.9648:52 49.97686:15 50.00962:12 50.09995:13 50.12748:15 50.16983:15 50.17689:11 50.1857:40 50.20432:27 50.26814:17 50.27631:80 50.28239:26 50.28874:17 50.30025:25 50.33225:21 50.34056:24 50.37166:14 50.40869:45 50.42105:110 50.44404:55 50.46111:24 50.46715:24 50.49553:32 50.50549:13 50.556:16 50.56926:13 50.60722:51 50.62338:29 50.63675:16 50.6521:39 50.68076:22 50.68794…	S:\shares\bw02hortidata\Group_Geelen\jingjili\_data\_Results\Notebook1\Bio2Bio\LC-HRMS\MS-DIAL+FINDER\52\Crude\ESI+\52ESI+\ID00090_1.16_487.18.mat	ID00090_1.16_487.18	22453	5909	487.179	[M+H]+	32308.7
1	85	w/o MS2:Unknown (carbon number 7); PlaSMA ID-522	30	1.12525	1.17752	1.28787	185.009	8049.14	40120.9	null	[M+H]+	M + 0	found in higher mz's MsMs_92; found in higher mz's MsMs_91; found in higher mz's MsMs_97; found in higher mz's MsMs_96; found in higher mz's MsMs_95; found in higher mz's MsMs_85; found in higher mz's MsMs_94; found in higher mz's MsMs_108; found in higher mz's MsMs_101; found in higher mz's MsMs_105; found in higher mz's MsMs_104; found in higher mz's MsMs_103; found in higher mz's MsMs_110; fou…	1.93	185.008	C7H4O6	Unknown			530	TRUE	TRUE	FALSE	100	null	null	null	66.5	59.3226	184.51671:12 184.56119:12 184.58333:23 184.59268:15 184.64673:24 184.74799:23 184.82697:24 184.84494:45 184.86501:198 184.88586:20 184.90837:31 184.94261:357 184.96797:526 184.97758:245 185.00882:8122 185.04474:382 185.06772:231 185.09523:337 185.12846:20 185.13988:100 185.19366:71 185.22311:33 185.26007:13 185.28255:20 185.30504:13 185.4418:13 185.4966:15 185.53529:54 185.55125:71 185.5887:28 18…	49.96897:19 50.00025:21 50.02662:14 50.07161:15 50.08615:19 50.10777:13 50.12073:34 50.13632:19 50.14555:18 50.17972:6 50.18562:32 50.21343:21 50.24829:13 50.26153:14 50.30716:13 50.36337:15 50.37844:13 50.40236:34 50.41255:13 50.42894:21 50.44344:13 50.51624:148 50.53964:13 50.57313:27 50.58902:48 50.59796:59 50.60701:31 50.62638:43 50.65854:16 50.66782:12 50.69741:23 50.7097:66 50.72787:15 50.8…	S:\shares\bw02hortidata\Group_Geelen\jingjili\_data\_Results\Notebook1\Bio2Bio\LC-HRMS\MS-DIAL+FINDER\52\Crude\ESI+\52ESI+\ID00093_1.18_185.01.mat	ID00093_1.18_185.01	22627	4667	185.009	[M+H]+	40120.9	Chelidonic acid	4.9901	KNApSAcK=C00001304,ChEBI=CHEBI:3586,FooDB=FDB007656,ECMDB=ECMDB20396,PlantCyc=CPD0-1272,UNPD=UNPD132764;UNPD83107,BLEXP=BLEXPDB00000007431,COCONUT=CNP0357489	C7H4O6	Pyranones and derivatives	PBAYDYUZOSNJGU-UHFFFAOYSA-N	O=C(O)C=1OC(=CC(=O)C1)C(=O)O	Organic compounds	Organoheterocyclic compounds	Pyrans	Pyranones and derivatives
0	86	w/o MS2:Unknown (carbon number 5); PlaSMA ID-661	30	1.05557	1.17752	1.26463	201.957	10490.4	58195.8	null	[M+H]+	M + 0	found in higher mz's MsMs_92; found in higher mz's MsMs_91; found in higher mz's MsMs_97; found in higher mz's MsMs_96; found in higher mz's MsMs_95; found in higher mz's MsMs_109	1.64	201.957	C5NO6P	Unknown			530	TRUE	TRUE	FALSE	100	null	null	null	100	116.93	201.48372:102 201.50237:36 201.55328:42 201.57983:12 201.60268:35 201.61485:21 201.65225:15 201.69522:77 201.73189:14 201.79382:30 201.85518:84 201.89047:60 201.92195:176 201.9566:9474 201.99083:154 202.01175:247 202.03966:99 202.06877:406 202.10431:101 202.11771:267 202.15538:86 202.17282:27 202.1853:43 202.22363:51 202.23428:197 202.25941:42 202.32172:21 202.36232:59 202.38452:15 202.43854:49 2…	49.96897:19 50.00025:21 50.02662:14 50.07161:15 50.08615:19 50.10777:13 50.12073:34 50.13632:19 50.14555:18 50.17972:6 50.18562:32 50.21343:21 50.24829:13 50.26153:14 50.30716:13 50.36337:15 50.37844:13 50.40236:34 50.41255:13 50.42894:21 50.44344:13 50.51624:148 50.53964:13 50.57313:27 50.58902:48 50.59796:59 50.60701:31 50.62638:43 50.65854:16 50.66782:12 50.69741:23 50.7097:66 50.72787:15 50.8…	S:\shares\bw02hortidata\Group_Geelen\jingjili\_data\_Results\Notebook1\Bio2Bio\LC-HRMS\MS-DIAL+FINDER\52\Crude\ESI+\52ESI+\ID00094_1.18_201.96.mat	ID00094_1.18_201.96	22627	1249	201.957	[M+H]+	58195.8
1	87	w/o MS2:XANTHOSINE 5'-MONOPHOSPHATE	30	1.12525	1.17752	1.28787	365.055	7882.49	39852.9	null	[M+H]+	M + 0	found in higher mz's MsMs_108		365.05	C10H13N4O9P	Purine ribonucleoside monophosphates	DCTLYFZHFGENCW-HAVMAKPUSA-N	O=C1NC(=O)C=2N=CN(C2N1)C3OC(COP(=O)(O)O)C(O)C3O	530	TRUE	TRUE	FALSE		null	null	null	86.4	87.1981	364.56973:12 364.5885:13 364.66409:19 364.7236:16 364.78983:31 364.8176:13 364.86469:59 364.92023:65 364.9537:94 364.97217:148 364.99854:632 365.05539:8193 365.10434:450 365.11963:209 365.14276:134 365.16791:124 365.2001:31 365.23819:77 365.28964:19 365.3075:12 365.35172:16 365.37256:20 365.39764:13 365.45114:29 365.46524:16 365.50137:46 365.52765:52 365.5791:122 365.66476:13 365.84198:113 365.87…	49.96897:19 50.00025:21 50.02662:14 50.07161:15 50.08615:19 50.10777:13 50.12073:34 50.13632:19 50.14555:18 50.17972:6 50.18562:32 50.21343:21 50.24829:13 50.26153:14 50.30716:13 50.36337:15 50.37844:13 50.40236:34 50.41255:13 50.42894:21 50.44344:13 50.51624:148 50.53964:13 50.57313:27 50.58902:48 50.59796:59 50.60701:31 50.62638:43 50.65854:16 50.66782:12 50.69741:23 50.7097:66 50.72787:15 50.8…	S:\shares\bw02hortidata\Group_Geelen\jingjili\_data\_Results\Notebook1\Bio2Bio\LC-HRMS\MS-DIAL+FINDER\52\Crude\ESI+\52ESI+\ID00095_1.18_365.06.mat	ID00095_1.18_365.06	22627	5247	365.055	[M+H]+	39852.9	N,N-diethyl-2-[(3-thiophen-2-yl-7-isothiazolo[4,5-d]pyrimidinyl)thio]acetamide	4.3607	ChEBI=CHEBI:113116	C15H16N4OS3	Aryl thioethers	CJWPVUGGJZFAAF-UHFFFAOYSA-N	O=C(N(CC)CC)CSC1=NC=NC=2C(=NSC12)C=3SC=CC3	Organic compounds	Organosulfur compounds	Thioethers	Aryl thioethers
1	91	w/o MS2:Nodakenitin	31	1.10783	1.18332	1.25882	247.093	7679.6	29580.7	null	[M+H]+	M + 0	found in higher mz's MsMs_108; found in higher mz's MsMs_101; found in higher mz's MsMs_110; found in higher mz's MsMs_107; found in higher mz's MsMs_92; found in higher mz's MsMs_91	5.52	247.09	C14H14O4	Psoralens	FWYSBEAFFPBAQU-GFCCVEGCSA-N	O=C1OC=2C=C3OC(CC3=CC2C=C1)C(O)(C)C	530	TRUE	TRUE	FALSE	99.9	null	null	null	63.1	91.7037	246.60698:12 246.67169:24 246.72:30 246.76811:24 246.78426:16 246.83701:40 246.86096:605 246.88954:44 246.90637:63 246.95483:279 246.98936:735 247.01984:298 247.04794:260 247.0927:7724 247.12979:361 247.14427:275 247.16936:238 247.18721:97 247.20596:62 247.2222:15 247.32614:101 247.44075:23 247.46939:79 247.48863:33 247.52757:20 247.60596:7 247.62024:36 247.64926:20 247.72517:19 247.79631:13 247.…	49.93247:15 49.94015:29 49.95298:20 49.96276:29 49.9905:20 50.00186:66 50.01511:16 50.03137:21 50.04462:95 50.15793:33 50.17689:11 50.18242:15 50.19432:22 50.2446:12 50.32262:13 50.33984:13 50.36532:27 50.39244:13 50.40828:66 50.45269:36 50.47705:30 50.48363:28 50.52341:18 50.54049:14 50.56222:14 50.63675:12 50.66011:18 50.6681:123 50.71987:23 50.75641:26 50.79843:12 50.85329:53 50.87391:32 50.94…	S:\shares\bw02hortidata\Group_Geelen\jingjili\_data\_Results\Notebook1\Bio2Bio\LC-HRMS\MS-DIAL+FINDER\52\Crude\ESI+\52ESI+\ID00099_1.18_247.09.mat	ID00099_1.18_247.09	22571	2013	247.093	[M+H]+	29580.7	5,6-Dihydrouridine	4.9768	HMDB=HMDB0000497,ChEBI=CHEBI:23774,FooDB=FDB022076,BMDB=BMDB00497,Urine=HMDB0000497,Serum=HMDB0000497,BLEXP=BLEXPDB00000094312,COCONUT=CNP0253053	C9H14N2O6	Pyrimidine nucleosides	ZPTBLXKRQACLCR-XVFCMESISA-N	O=C1NC(=O)CCN1C2OC(CO)C(O)C2O	Organic compounds	Nucleosides, nucleotides, and analogues	Pyrimidine nucleosides
0	94	w/o MS2:MMV688763	32	1.10202	1.18913	1.27043	352.009	37989.9	149270	null	[M+H]+	M + 0	found in higher mz's MsMs_97; found in higher mz's MsMs_108; found in higher mz's MsMs_101; found in higher mz's MsMs_105; found in higher mz's MsMs_104; found in higher mz's MsMs_96; found in higher mz's MsMs_103; found in higher mz's MsMs_95; found in higher mz's MsMs_110		352.009	C13H10ClN5OS2	Diarylthioethers	ONJKDQWJZQEXIR-UHFFFAOYSA-N	O=C1C(Cl)=C(SC2=NNC(=NC)S2)C=NN1C=3C=CC=CC3	530	TRUE	TRUE	FALSE		null	null	null	100	695.903	351.53622:129 351.70544:12 351.73389:16 351.77228:38 351.85739:17 351.87561:46 351.91418:104 351.94879:58 352.00879:41331 352.07764:428 352.12033:84 352.15256:68 352.17349:126 352.20129:55 352.22061:15 352.25577:48 352.28094:331 352.3992:43 352.42294:31 352.48294:34 352.61322:100 352.62665:24 352.67657:33 352.72702:15 352.77899:12 352.81812:9 352.84149:105 352.89438:158 352.92624:255 352.95016:11…	49.94787:20 49.99558:25 50.00678:30 50.01235:24 50.02198:12 50.03765:30 50.05132:12 50.0912:75 50.11344:50 50.13008:20 50.14086:41 50.16408:12 50.17387:15 50.1785:49 50.18542:11 50.23793:38 50.2756:16 50.28784:40 50.29546:26 50.32471:47 50.36219:23 50.37609:23 50.39313:14 50.42031:13 50.42734:26 50.43824:73 50.45829:38 50.50243:13 50.54129:13 50.57926:46 50.62607:30 50.64183:124 50.65611:42 50.66…	S:\shares\bw02hortidata\Group_Geelen\jingjili\_data\_Results\Notebook1\Bio2Bio\LC-HRMS\MS-DIAL+FINDER\52\Crude\ESI+\52ESI+\ID00102_1.19_352.01.mat	ID00102_1.19_352.01	22624	2453	352.009	[M+H]+	149270
0	96	w/o MS2:bromotsitsikammamine B	32	1.13105	1.18913	1.27043	396.002	4451.72	20650.8	null	[M+H]+	M + 0			396	[C19H15BrN3O2]+	Pyrrolo[4,3,2-de]quinolines	ZOGFTZVMTOAQPT-UHFFFAOYSA-O	O=C1C=2NC=C(C=3C=CC(O)=C(Br)C3)C2C4=[NH+]CCC5=CN(C1=C54)C	530	TRUE	TRUE	FALSE		null	null	null	98.9	67.2382	395.50412:67 395.56018:64 395.60812:13 395.78491:40 395.85532:32 395.88022:44 395.90887:246 395.98553:1572 396.00146:3313 396.0607:165 396.11478:44 396.14032:50 396.16321:95 396.20718:31 396.24445:18 396.27005:29 396.32239:149 396.3811:25 396.39911:16 396.44101:149 396.513:63 396.57489:38 396.59467:40 396.67908:15 396.75909:13 396.80099:16 396.85791:122 396.8941:241 396.94727:139 397.0051:18574 3…	49.94787:20 49.99558:25 50.00678:30 50.01235:24 50.02198:12 50.03765:30 50.05132:12 50.0912:75 50.11344:50 50.13008:20 50.14086:41 50.16408:12 50.17387:15 50.1785:49 50.18542:11 50.23793:38 50.2756:16 50.28784:40 50.29546:26 50.32471:47 50.36219:23 50.37609:23 50.39313:14 50.42031:13 50.42734:26 50.43824:73 50.45829:38 50.50243:13 50.54129:13 50.57926:46 50.62607:30 50.64183:124 50.65611:42 50.66…	S:\shares\bw02hortidata\Group_Geelen\jingjili\_data\_Results\Notebook1\Bio2Bio\LC-HRMS\MS-DIAL+FINDER\52\Crude\ESI+\52ESI+\ID00104_1.19_396.mat	ID00104_1.19_396	22624	2739	396.002	[M+H]+	20650.8
0	97	w/o MS2:MLS001146948-01!	32	1.11363	1.18913	1.28205	397.005	16691.3	72450.6	null	[M+H]+	M + 0	adduct linked to 103_[M+H-H2O]+; found in higher mz's MsMs_97; found in higher mz's MsMs_108; found in higher mz's MsMs_101		397.006	C18H6Cl3N3O3S			O=[N+]([O-])O.Clc1ccc(cc1)CSC(c2ccc(Cl)cc2Cl)Cn3cncc3	530	TRUE	TRUE	FALSE		null	null	null	99.6	333.905	396.513:63 396.57489:38 396.59467:40 396.67908:15 396.75909:13 396.80099:16 396.85791:122 396.8941:241 396.94727:139 397.0051:18574 397.07077:222 397.0889:171 397.10852:135 397.15222:109 397.18228:215 397.21509:11 397.24707:60 397.28488:38 397.30417:33 397.40637:28 397.4342:143 397.48569:34 397.52301:73 397.61813:36 397.77814:50 397.81305:36 397.85257:21 397.87735:75 397.91901:79 397.94345:106 39…	49.94787:20 49.99558:25 50.00678:30 50.01235:24 50.02198:12 50.03765:30 50.05132:12 50.0912:75 50.11344:50 50.13008:20 50.14086:41 50.16408:12 50.17387:15 50.1785:49 50.18542:11 50.23793:38 50.2756:16 50.28784:40 50.29546:26 50.32471:47 50.36219:23 50.37609:23 50.39313:14 50.42031:13 50.42734:26 50.43824:73 50.45829:38 50.50243:13 50.54129:13 50.57926:46 50.62607:30 50.64183:124 50.65611:42 50.66…	S:\shares\bw02hortidata\Group_Geelen\jingjili\_data\_Results\Notebook1\Bio2Bio\LC-HRMS\MS-DIAL+FINDER\52\Crude\ESI+\52ESI+\ID00105_1.19_397.01.mat	ID00105_1.19_397.01	22624	2750	397.005	[M+H]+	72450.6
1	98	w/o MS2:DCA_170.0367_15.5	33	1.14267	1.19493	1.2414	170.034	8864.96	34086.5	null	[M+2H]+	M + 0	adduct linked to 98_[M+Na]+; similar chromatogram in higher mz_102; similar chromatogram in higher mz_104; similar chromatogram in higher mz_101; similar chromatogram in higher mz_108; found in higher mz's MsMs_108; found in higher mz's MsMs_107; found in higher mz's MsMs_93		170.037	C8H8ClNO	NA	XWQPXHSGRKRZPV-UHFFFAOYSA-N	CN(C=O)C1=CC=C(C=C1)Cl	530	TRUE	TRUE	FALSE		null	null	null	96.9	34.3206	169.56023:45 169.60875:134 169.66356:109 169.69624:13 169.71014:55 169.75343:20 169.78598:12 169.8428:77 169.86606:43 169.89026:48 169.9081:148 169.92558:27 169.94785:94 169.9574:150 169.979:1392 169.9949:853 170.03421:7864 170.05876:175 170.07877:217 170.08998:190 170.10327:64 170.11835:95 170.15308:15 170.17583:21 170.20876:13 170.23846:20 170.2739:13 170.345:49 170.36429:49 170.38174:15 170.50…	49.94179:17 50.00962:12 50.022:66 50.04087:14 50.05146:92 50.05902:24 50.07823:28 50.08331:19 50.10537:14 50.13272:64 50.21935:19 50.22598:18 50.2322:31 50.2446:12 50.27349:15 50.30025:16 50.31919:7 50.32462:14 50.33233:34 50.34431:16 50.36347:59 50.39471:14 50.40831:44 50.44634:49 50.4516:34 50.46754:28 50.48624:20 50.52347:14 50.53032:13 50.54518:17 50.55443:20 50.57579:52 50.58894:11 50.5948:5…	S:\shares\bw02hortidata\Group_Geelen\jingjili\_data\_Results\Notebook1\Bio2Bio\LC-HRMS\MS-DIAL+FINDER\52\Crude\ESI+\52ESI+\ID00106_1.19_170.03.mat	ID00106_1.19_170.03	22749	4288	170.034	[M+2H]+	34086.5	butanoyl dihydrogen phosphate	4.9698	ChEBI=CHEBI:17260;CHEBI:58079,PubChem=21738819;266	C4H9O5P	Acyl monophosphates	JSHMCUNOMIZJDJ-UHFFFAOYSA-N	O=C(OP(=O)(O)O)CCC	Organic compounds	Organic acids and derivatives	Organic phosphoric acids and derivatives	Phosphate esters
0	100	w/o MS2:Sitagliptin; LC-ESI-ITFT; MS2; CE	33	1.14848	1.19493	1.2472	408.121	4321.22	11552.4	null	[M+H]+	M + 0			408.125	C16H15F6N5O	Beta amino acids and derivatives	MFFMDFFZMYYVKS-SECBINFHSA-N	N[C@@H](CC(=O)N1CCN2C(C1)=NN=C2C(F)(F)F)CC1=CC(F)=C(F)C=C1F	530	TRUE	TRUE	FALSE		null	null	null	92.2	49.207	407.62729:14 407.6539:16 407.82571:52 407.88553:19 407.91922:187 407.93848:191 407.96667:117 407.98877:185 408.02344:630 408.05978:230 408.12134:5805 408.18958:98 408.26453:13 408.36472:11 408.38181:37 408.40436:11 408.45221:52 408.49271:24 408.65692:13 408.75394:13 408.79074:26 408.84149:33 408.8645:81 408.88477:30 408.92978:131 408.94724:165 408.96185:126 409.02167:2295 409.06921:291 409.09714:…	49.94179:17 50.00962:12 50.022:66 50.04087:14 50.05146:92 50.05902:24 50.07823:28 50.08331:19 50.10537:14 50.13272:64 50.21935:19 50.22598:18 50.2322:31 50.2446:12 50.27349:15 50.30025:16 50.31919:7 50.32462:14 50.33233:34 50.34431:16 50.36347:59 50.39471:14 50.40831:44 50.44634:49 50.4516:34 50.46754:28 50.48624:20 50.52347:14 50.53032:13 50.54518:17 50.55443:20 50.57579:52 50.58894:11 50.5948:5…	S:\shares\bw02hortidata\Group_Geelen\jingjili\_data\_Results\Notebook1\Bio2Bio\LC-HRMS\MS-DIAL+FINDER\52\Crude\ESI+\52ESI+\ID00108_1.19_408.12.mat	ID00108_1.19_408.12	22749	3343	408.121	[M+H]+	11552.4
0	102	w/o MS2:Pinoquercetin	34	1.13687	1.20075	1.27625	355.032	6146.21	25282	null	[M+H]+	M + 0	found in higher mz's MsMs_108; found in higher mz's MsMs_101; found in higher mz's MsMs_105; found in higher mz's MsMs_104; found in higher mz's MsMs_103		355.038	C16H12O7	Flavonols	DTFXGVGIKNSCQQ-UHFFFAOYSA-N	O=C1C(O)=C(OC2=CC(O)=C(C(O)=C12)C)C=3C=CC(O)=C(O)C3	530	TRUE	TRUE	FALSE		null	null	null	60.6	26.8379	354.59802:47 354.71381:57 354.87784:21 354.90475:126 354.9494:224 355.03192:6589 355.09317:372 355.1254:94 355.1803:138 355.2081:20 355.23083:16 355.27853:13 355.36346:24 355.45801:24 355.48563:62 355.50552:11 355.57428:41 355.61639:29 355.68259:57 355.76202:12 355.80536:13 355.84073:30 355.8576:21 355.87888:49 355.90634:42 355.93137:63 355.94876:90 355.97754:89 356.03378:851 356.06195:110 356.11…	49.96084:12 49.96877:13 50.0058:13 50.03349:29 50.06245:23 50.08457:22 50.09769:14 50.1287:50 50.15327:12 50.16981:91 50.18386:34 50.20172:15 50.21671:18 50.23836:40 50.25694:26 50.28015:18 50.36885:12 50.3758:20 50.40503:15 50.43129:25 50.44306:32 50.49236:19 50.49865:12 50.52072:151 50.53158:15 50.56065:18 50.59299:28 50.60062:7 50.61324:16 50.61928:11 50.64209:33 50.65068:21 50.66203:15 50.764…	S:\shares\bw02hortidata\Group_Geelen\jingjili\_data\_Results\Notebook1\Bio2Bio\LC-HRMS\MS-DIAL+FINDER\52\Crude\ESI+\52ESI+\ID00110_1.2_355.03.mat	ID00110_1.2_355.03	22612	2611	355.032	[M+H]+	25282
1	103	w/o MS2:7,8-dimethoxy-benzo[d][1,2]oxazin-1-one	36	1.17172	1.21237	1.27043	208.061	4430.18	12885.6	null	[M+H]+	M + 0	similar chromatogram in higher mz_112; found in higher mz's MsMs_108; found in higher mz's MsMs_101; found in higher mz's MsMs_110; found in higher mz's MsMs_107; found in higher mz's MsMs_99; found in higher mz's MsMs_109	3.66	208.06	C10H9NO4	Benzoxazines	KPEBLJUVHUTNCC-UHFFFAOYSA-N	O=C1ON=CC=2C=CC(OC)=C(OC)C12	530	TRUE	TRUE	FALSE	100	null	null	null	64.2	40.8285	207.58186:15 207.60977:10 207.62123:15 207.65131:16 207.66289:14 207.68481:14 207.76462:33 207.78729:121 207.79787:34 207.8421:19 207.89241:20 207.91341:53 207.9225:47 207.94693:18 207.96602:186 207.98146:135 208.00101:72 208.06114:5317 208.10797:118 208.13214:46 208.14977:156 208.20981:102 208.25211:36 208.27423:15 208.28662:13 208.33093:107 208.3454:68 208.45827:25 208.54291:59 208.60318:24 208…	49.93553:48 49.95097:18 49.96021:18 49.9899:64 50.01119:12 50.03193:13 50.05193:53 50.06176:24 50.12103:29 50.13304:24 50.13894:8 50.15746:15 50.16721:12 50.18403:22 50.20796:37 50.23371:24 50.25759:89 50.26934:20 50.30379:66 50.3266:12 50.34783:15 50.42782:19 50.43494:12 50.51718:40 50.52459:15 50.54319:69 50.5568:19 50.57158:103 50.59509:19 50.60493:52 50.63984:12 50.69422:31 50.70827:12 50.715…	S:\shares\bw02hortidata\Group_Geelen\jingjili\_data\_Results\Notebook1\Bio2Bio\LC-HRMS\MS-DIAL+FINDER\52\Crude\ESI+\52ESI+\ID00111_1.21_208.06.mat	ID00111_1.21_208.06	21886	1042	208.061	[M+H]+	12885.6	Dioxindole-3-acetic acid	5.2918	FooDB=FDB018478,PubChem=25202316,PlantCyc=DIOXINDOLE-3-ACETATE,UNPD=UNPD86152,COCONUT=CNP0191438	C10H9NO4	Indolyl carboxylic acids and derivatives	MHLHEINWUCSPTL-UHFFFAOYNA-N	O=C(O)CC1(O)C(O)=NC=2C=CC=CC21	Organic compounds	Organoheterocyclic compounds	Indoles and derivatives	Indolyl carboxylic acids and derivatives
1	104	w/o MS2:MLS000069751-01!CARBINOXAMINE MALEATE	36	1.1601	1.21237	1.27625	291.131	30856.5	88480.9	null	[M+H]+	M + 0	found in higher mz's MsMs_108; found in higher mz's MsMs_101; found in higher mz's MsMs_105; found in higher mz's MsMs_104; found in higher mz's MsMs_103; found in higher mz's MsMs_110; found in higher mz's MsMs_102; found in higher mz's MsMs_107; found in higher mz's MsMs_114		291.131	C20H23ClN2O5			O=C(O)C=CC(=O)O.Clc1ccc(cc1)C(OCCN(C)C)c2ncccc2	530	TRUE	TRUE	FALSE		null	null	null	100	138.684	290.69702:51 290.8562:13 290.90115:115 290.93253:27 290.97247:182 291.00604:414 291.02881:647 291.06119:136 291.13083:38679 291.19745:70 291.23874:100 291.2821:10 291.29947:33 291.33914:83 291.39249:36 291.41119:13 291.44666:77 291.47025:62 291.49088:89 291.51248:40 291.52954:34 291.56662:44 291.62509:15 291.64462:36 291.66071:13 291.76373:18 291.83118:10 291.85266:88 291.88541:40 291.90775:131 2…	49.93553:48 49.95097:18 49.96021:18 49.9899:64 50.01119:12 50.03193:13 50.05193:53 50.06176:24 50.12103:29 50.13304:24 50.13894:8 50.15746:15 50.16721:12 50.18403:22 50.20796:37 50.23371:24 50.25759:89 50.26934:20 50.30379:66 50.3266:12 50.34783:15 50.42782:19 50.43494:12 50.51718:40 50.52459:15 50.54319:69 50.5568:19 50.57158:103 50.59509:19 50.60493:52 50.63984:12 50.69422:31 50.70827:12 50.715…	S:\shares\bw02hortidata\Group_Geelen\jingjili\_data\_Results\Notebook1\Bio2Bio\LC-HRMS\MS-DIAL+FINDER\52\Crude\ESI+\52ESI+\ID00112_1.21_291.13.mat	ID00112_1.21_291.13	21886	1497	291.131	[M+H]+	88480.9	Argininosuccinic acid	6.035	HMDB=HMDB0000052,KNApSAcK=C00019688,ChEBI=CHEBI:15682;CHEBI:57472,DrugBank=DB02267,SMPDB=PW_C000036,YMDB=YMDB00593,T3DB=T3D4294,Urine=HMDB0000052,Serum=HMDB0000052,PubChem=46878376;439998;16950;828,PlantCyc=L-ARGININO-SUCCINATE,UNPD=UNPD186141,BLEXP=BLEXPDB00000016950,COCONUT=CNP0243937	C10H18N4O6	Aspartic acid and derivatives	KDZOASGQNOPSCU-WDSKDSINSA-N	O=C(O)CC(NC(=N)NCCCC(N)C(=O)O)C(=O)O	Organic compounds	Organic acids and derivatives	Carboxylic acids and derivatives	Amino acids, peptides, and analogues
1	106	w/o MS2:NCGC00385852-01!(E)-4-hydroxy-4-[4-oxo-2-[(E)-6-oxohept-1-enyl]cyclopentyl]but-2-enoic acid	38	1.14267	1.22398	1.28205	295.15	13574.5	37895.5	null	[M+H]+	M + 0	similar chromatogram in higher mz_117; similar chromatogram in higher mz_121		295.154	C16H22O5	Hydroxy fatty acids	YIRHMWZFQOEWEV-GFGVWQOPSA-N	O=C(O)C=CC(O)C1CC(=O)CC1C=CCCCC(=O)C	530	TRUE	TRUE	FALSE		null	null	null	92.2	71.8452	294.6524:19 294.86224:10 294.88193:36 294.91956:40 294.94012:63 294.96399:144 295.00449:1349 295.04761:166 295.08414:369 295.14996:15954 295.19647:13 295.2345:17 295.38089:47 295.41446:15 295.46652:78 295.48975:70 295.50302:39 295.52524:34 295.64139:13 295.82721:18 295.87857:36 295.89462:50 295.92465:72 295.96054:62 295.98309:128 295.99966:223 296.0282:342 296.05347:74 296.0827:97 296.10187:123 2…	49.95482:13 49.96629:37 49.97883:15 49.99113:44 50.08377:12 50.17031:69 50.18993:18 50.2036:13 50.22282:54 50.23155:40 50.32967:12 50.34243:29 50.34981:29 50.35789:103 50.39919:24 50.43104:13 50.46754:12 50.52419:13 50.53646:36 50.54463:9 50.55914:16 50.57064:52 50.59326:14 50.63143:30 50.66252:21 50.70985:19 50.72035:17 50.73471:32 50.74458:44 50.77197:27 50.79752:71 50.81309:13 50.8313:26 50.84…	S:\shares\bw02hortidata\Group_Geelen\jingjili\_data\_Results\Notebook1\Bio2Bio\LC-HRMS\MS-DIAL+FINDER\52\Crude\ESI+\52ESI+\ID00114_1.22_295.15.mat	ID00114_1.22_295.15	21045	2274	295.15	[M+H]+	37895.5	MINEs-141493	4.064	MINE=C3131ef4925fa8b2992de01f8ac977a575d3ec51b	C11H22N2O7	O-glycosyl compounds	VLTMZPKNCNLZJY-UHFFFAOYSA-N	OC1COC(OC2C(O)C(O)C(N)CC2N)C(O)C1O	Organic compounds	Organic oxygen compounds	Organooxygen compounds	Carbohydrates and carbohydrate conjugates
0	108	w/o MS2:MMV688470	38	1.15428	1.22398	1.3924	465.209	2.09458e+06	5402446	null	[M+2H]+	M + 0	adduct linked to 115_[M+H]+; found in higher mz's MsMs_121; found in higher mz's MsMs_117		465.206	C24H28N6O2S	Naphthalenes	YJRWKOLRMSYZHE-UHFFFAOYSA-N	O=S(=O)(N1CCC(CCN2N=C(C=3C(=NC=NC32)N)CC4=CC=CC=5C=CC=CC54)CC1)C	530	TRUE	TRUE	FALSE		null	null	null	62.7	18314.8	464.7381:43 464.7616:37 464.81549:73 464.86157:189 464.89465:58 464.92642:152 464.9668:286 465.00076:467 465.04202:447 465.08231:482 465.12778:1697 465.20923:2478872 465.28278:1887 465.32111:3426 465.39423:36289 465.45514:511 465.49817:1219 465.52579:362 465.56464:102 465.59164:345 465.64615:259 465.6778:188 465.69272:313 465.74158:318 465.78333:181 465.81027:92 465.83862:103 465.87634:37 465.912…	49.95482:13 49.96629:37 49.97883:15 49.99113:44 50.08377:12 50.17031:69 50.18993:18 50.2036:13 50.22282:54 50.23155:40 50.32967:12 50.34243:29 50.34981:29 50.35789:103 50.39919:24 50.43104:13 50.46754:12 50.52419:13 50.53646:36 50.54463:9 50.55914:16 50.57064:52 50.59326:14 50.63143:30 50.66252:21 50.70985:19 50.72035:17 50.73471:32 50.74458:44 50.77197:27 50.79752:71 50.81309:13 50.8313:26 50.84…	S:\shares\bw02hortidata\Group_Geelen\jingjili\_data\_Results\Notebook1\Bio2Bio\LC-HRMS\MS-DIAL+FINDER\52\Crude\ESI+\52ESI+\ID00116_1.22_465.21.mat	ID00116_1.22_465.21	21045	3913	465.209	[M+2H]+	5402446
1	114	w/o MS2:Shikimic Acid	41	1.18913	1.2414	1.28787	213.016	5219.59	15979.9	null	[M+H]+	M + 0			213.016	C7H10O5	Shikimic acids and derivatves	JXOHGGNKMLTUBP-HSUXUTPPSA-N	O=C(O)C1=CC(O)C(O)C(O)C1	530	TRUE	TRUE	FALSE		null	null	null	99.9	19.1061	212.51849:18 212.6178:39 212.72987:31 212.80565:49 212.84744:45 212.86969:37 212.88904:102 212.9198:100 212.93904:46 212.95377:199 213.0146:6010 213.07886:67 213.09616:177 213.12093:514 213.14449:71 213.17722:13 213.34798:21 213.44453:23 213.46979:22 213.51059:14 213.53284:19 213.54572:19 213.77562:28 213.81447:52 213.8613:26 213.8857:94 213.92354:154 213.94092:62 213.95587:162 213.97778:226 213.…	49.94783:36 49.96394:12 49.97009:18 49.99117:12 50.02042:12 50.04416:59 50.04935:46 50.08869:17 50.09572:12 50.1269:31 50.13298:55 50.13931:6 50.15599:15 50.16469:21 50.19426:57 50.22004:37 50.308:14 50.32578:13 50.34616:68 50.40097:12 50.42263:14 50.43966:28 50.47924:13 50.52254:45 50.53588:12 50.57545:45 50.58556:14 50.59999:55 50.60708:8 50.61811:14 50.64296:12 50.65308:13 50.68955:18 50.70476…	S:\shares\bw02hortidata\Group_Geelen\jingjili\_data\_Results\Notebook1\Bio2Bio\LC-HRMS\MS-DIAL+FINDER\52\Crude\ESI+\52ESI+\ID00122_1.24_213.02.mat	ID00122_1.24_213.02	21464	993	213.016	[M+H]+	15979.9	2-phosphinomethylmalic acid	4.775	ChEBI=CHEBI:81403;CHEBI:91181,FooDB=FDB031109,COCONUT=CNP0209675	C5H9O7P	Short-chain hydroxy acids and derivatives	ZKRDXWTUWPUWEG-UHFFFAOYNA-N	O=C(O)CC(O)(C(=O)O)CP(=O)O	Organic compounds	Organic acids and derivatives	Hydroxy acids and derivatives	Short-chain hydroxy acids and derivatives
1	117	w/o MS2:C7H11NO3; PlaSMA ID-281	42	1.21237	1.2472	1.26463	158.083	6488.19	15564.2	null	[M+H-H2O]+	M + 0	adduct linked to 127_[M+ACN+H]+; similar chromatogram in higher mz_123; found in higher mz's MsMs_124; found in higher mz's MsMs_123; found in higher mz's MsMs_130; found in higher mz's MsMs_127; found in higher mz's MsMs_122; found in higher mz's MsMs_126; found in higher mz's MsMs_135; found in higher mz's MsMs_129	2.96	158.082	C7H11NO3	Formula predicted			530	TRUE	TRUE	FALSE	100	null	null	null	66.1	19.0731	157.58626:19 157.64485:31 157.71161:23 157.76091:16 157.81471:13 157.83784:24 157.90616:33 157.93161:64 157.94225:33 157.95779:185 157.97427:151 157.99019:359 158.00287:203 158.01253:134 158.03122:48 158.04091:46 158.08334:7179 158.11961:259 158.14009:60 158.15707:57 158.16859:20 158.19727:91 158.21704:27 158.26468:13 158.29637:14 158.33202:17 158.35986:13 158.36964:50 158.39381:26 158.42532:12 1…	49.93015:13 49.94635:12 49.98219:26 49.98765:11 50.01886:34 50.09734:17 50.10932:9 50.11689:12 50.12347:12 50.13785:12 50.1506:15 50.19923:15 50.21045:26 50.22271:16 50.2291:26 50.2399:12 50.30182:14 50.37372:47 50.38231:12 50.40556:30 50.41491:88 50.44727:46 50.46912:12 50.48737:15 50.51876:14 50.58188:15 50.62581:18 50.63368:12 50.67255:14 50.7207:14 50.74828:17 50.75683:47 50.7713:16 50.79762:…	S:\shares\bw02hortidata\Group_Geelen\jingjili\_data\_Results\Notebook1\Bio2Bio\LC-HRMS\MS-DIAL+FINDER\52\Crude\ESI+\52ESI+\ID00125_1.25_158.08.mat	ID00125_1.25_158.08	21592	3451	158.083	[M+H-H2O]+	15564.2	2-Benzimidazolylguanidine	4.4168	ChEBI=CHEBI:1026,BLEXP=BLEXPDB00000036149	C8H9N5	Benzimidazoles	JJWCTKUQWXYIIU-UHFFFAOYSA-N	N=C(N)NC1=NC=2C=CC=CC2N1	Organic compounds	Organoheterocyclic compounds	Benzimidazoles
0	119	w/o MS2:N-Acetylarginine; CE10; SNEIUMQYRCDYCH-LURJTMIESA-N	42	1.20075	1.2472	1.38658	217.131	169553	372476	null	[M+ACN+H]+	M + 0	adduct linked to 125_[M+H-H2O]+; found in higher mz's MsMs_124; found in higher mz's MsMs_123; found in higher mz's MsMs_130	8.345	217.13	C8H16N4O3	N-acyl-L-alpha-amino acids	SNEIUMQYRCDYCH-LURJTMIESA-N	CC(=N[C@@H](CCCNC(=N)N)C(=O)O)O	530	TRUE	TRUE	FALSE	99.7	null	null	null	69.3	207.95	216.71231:12 216.7995:12 216.8118:23 216.86957:52 216.89261:115 216.92128:30 216.96045:154 216.978:210 216.99216:154 217.00809:219 217.03647:68 217.04921:60 217.07147:240 217.08928:381 217.13062:233624 217.17433:334 217.20331:297 217.21617:134 217.2361:135 217.25191:384 217.27672:105 217.30284:37 217.31207:48 217.34204:33 217.35806:42 217.37367:42 217.4485:65 217.46159:16 217.48183:38 217.51312:1…	49.93015:13 49.94635:12 49.98219:26 49.98765:11 50.01886:34 50.09734:17 50.10932:9 50.11689:12 50.12347:12 50.13785:12 50.1506:15 50.19923:15 50.21045:26 50.22271:16 50.2291:26 50.2399:12 50.30182:14 50.37372:47 50.38231:12 50.40556:30 50.41491:88 50.44727:46 50.46912:12 50.48737:15 50.51876:14 50.58188:15 50.62581:18 50.63368:12 50.67255:14 50.7207:14 50.74828:17 50.75683:47 50.7713:16 50.79762:…	S:\shares\bw02hortidata\Group_Geelen\jingjili\_data\_Results\Notebook1\Bio2Bio\LC-HRMS\MS-DIAL+FINDER\52\Crude\ESI+\52ESI+\ID00127_1.25_217.13.mat	ID00127_1.25_217.13	21592	3614	217.131	[M+ACN+H]+	372476
1	121	w/o MS2:Norvaline betaine; CE0; HLERILKGMXJNBU-UHFFFAOYSA-N	43	1.20655	1.25302	1.28787	160.133	13022.9	29403.9	null	[M+H-H2O]+	M + 0	adduct linked to 126_[M+Na]+; found in higher mz's MsMs_122; found in higher mz's MsMs_126; found in higher mz's MsMs_135	6.154	160.133	C8H17NO2	NA	HLERILKGMXJNBU-UHFFFAOYSA-N	CCCC(C(=O)[O-])[N+](C)(C)C	530	TRUE	TRUE	FALSE	99.9	null	null	null	60.7	100.213	159.63391:18 159.67278:91 159.7099:28 159.7993:14 159.91389:22 159.93536:103 159.94917:270 159.97218:256 159.99837:74 160.01801:16 160.02827:52 160.06494:426 160.08899:126 160.09946:114 160.13327:17360 160.16556:55 160.1777:55 160.2164:78 160.23198:15 160.24394:12 160.26483:19 160.29654:14 160.32968:16 160.46397:13 160.5045:39 160.54173:49 160.55875:55 160.65872:108 160.73499:28 160.83992:28 160.…	49.95897:42 49.99571:12 50.04576:91 50.10735:15 50.1224:12 50.17493:12 50.2244:12 50.23591:13 50.30025:19 50.3258:16 50.33429:21 50.356:23 50.38231:12 50.44204:13 50.44901:15 50.46603:109 50.47892:21 50.48857:22 50.49553:17 50.50592:15 50.52728:22 50.54227:7 50.54773:20 50.56:13 50.57915:5 50.58553:88 50.61689:15 50.62361:39 50.65309:23 50.67323:13 50.69712:28 50.70354:28 50.73622:14 50.76573:42 …	S:\shares\bw02hortidata\Group_Geelen\jingjili\_data\_Results\Notebook1\Bio2Bio\LC-HRMS\MS-DIAL+FINDER\52\Crude\ESI+\52ESI+\ID00129_1.25_160.13.mat	ID00129_1.25_160.13	21598	900	160.133	[M+H-H2O]+	29403.9	MINEs-29572	3.2529	MINE=C3d0c3dfc33dbfdc117db75c6bbc326c1f84c00c8	C8H19NO3	1,2-diols	OBEJEHFEGVVPFH-UHFFFAOYSA-N	OC(C)C(O)C(OC)(C)CCN	Organic compounds	Organic oxygen compounds	Organooxygen compounds	Alcohols and polyols
1	122	w/o MS2:4-Hydroxybenzoylcholine; LC-ESI-QTOF; MS2; CE	43	1.20075	1.25302	1.28205	224.128	4705.45	12567.3	null	[M+H]+	M + 0			224.128	C12H18NO3	Benzoic acid esters	BAPAICNRGIBFJT-UHFFFAOYSA-O	C[N+](C)(C)CCOC(O)=C1C=CC(=O)C=C1	530	TRUE	TRUE	FALSE		null	null	null	62	25.8522	223.63025:17 223.66537:13 223.70755:17 223.81949:45 223.83557:20 223.86864:55 223.89395:101 223.91235:100 223.92952:44 223.95921:199 223.97314:164 223.98824:80 224.00348:151 224.04448:192 224.06531:137 224.09232:178 224.12837:6087 224.17488:87 224.19606:12 224.21164:15 224.24158:28 224.26613:33 224.33307:21 224.36191:43 224.38963:93 224.40956:15 224.44603:42 224.46843:18 224.48172:10 224.51436:19…	49.95897:42 49.99571:12 50.04576:91 50.10735:15 50.1224:12 50.17493:12 50.2244:12 50.23591:13 50.30025:19 50.3258:16 50.33429:21 50.356:23 50.38231:12 50.44204:13 50.44901:15 50.46603:109 50.47892:21 50.48857:22 50.49553:17 50.50592:15 50.52728:22 50.54227:7 50.54773:20 50.56:13 50.57915:5 50.58553:88 50.61689:15 50.62361:39 50.65309:23 50.67323:13 50.69712:28 50.70354:28 50.73622:14 50.76573:42 …	S:\shares\bw02hortidata\Group_Geelen\jingjili\_data\_Results\Notebook1\Bio2Bio\LC-HRMS\MS-DIAL+FINDER\52\Crude\ESI+\52ESI+\ID00130_1.25_224.13.mat	ID00130_1.25_224.13	21598	487	224.128	[M+H]+	12567.3	Cerulenin	5.8838	HMDB=HMDB0015168,KNApSAcK=C00018711,ChEBI=CHEBI:171741;CHEBI:94649,DrugBank=DB01034,T3DB=T3D2964,LipidMAPS=LMFA08010013,Urine=HMDB0015168,ECMDB=ECMDB20285,Serum=HMDB0015168,PlantCyc=CPD-6901,UNPD=UNPD162246;UNPD96480;UNPD228629,BLEXP=BLEXPDB00000028517,COCONUT=CNP0292744	C12H17NO3	Oxirane carboxylic acids and derivatives	GVEZIHKRYBHEFX-GHMZBOCLSA-N	O=C(N)C1OC1C(=O)CCC=CCC=CC	Organic compounds	Organoheterocyclic compounds	Epoxides	Oxirane carboxylic acids and derivatives
1	127	w/o MS2:Uric acid; CE10; LEHOTFFKMJEONL-UHFFFAOYSA-N	45	1.21237	1.26463	1.36917	169.036	62780.4	141971	null	[M+H]+	M + 0	found in higher mz's MsMs_152	6.349	169.036	C5H4N4O3	Xanthines	LEHOTFFKMJEONL-UHFFFAOYSA-N	c12c([nH]c(n2)O)nc(nc1O)O	530	TRUE	TRUE	FALSE	99.9	null	null	null	72.3	437.252	168.67439:64 168.76155:28 168.77142:17 168.87109:18 168.89049:28 168.9019:37 168.91322:22 168.94452:69 168.95395:187 168.97975:945 169.03578:86658 169.06778:59 169.08357:54 169.09598:48 169.10825:47 169.12407:12 169.13654:59 169.15164:11 169.16429:8 169.17949:57 169.23048:13 169.25438:29 169.28305:14 169.29395:14 169.33394:14 169.3959:71 169.46123:25 169.4753:30 169.53952:31 169.56229:26 169.5909…	49.96249:34 49.97257:12 49.98656:25 50.0042:13 50.03324:31 50.05513:34 50.09765:39 50.11829:33 50.14843:57 50.16037:29 50.18342:13 50.19251:12 50.20118:24 50.23065:14 50.36992:14 50.38304:21 50.39166:71 50.41023:18 50.45444:13 50.49615:31 50.5219:18 50.5505:143 50.56043:7 50.59798:23 50.61189:12 50.65623:13 50.69269:14 50.75014:14 50.79625:20 50.84978:13 50.85601:33 50.86576:19 50.8729:43 50.9125…	S:\shares\bw02hortidata\Group_Geelen\jingjili\_data\_Results\Notebook1\Bio2Bio\LC-HRMS\MS-DIAL+FINDER\52\Crude\ESI+\52ESI+\ID00135_1.26_169.04.mat	ID00135_1.26_169.04	21147	1211	169.036	[M+H]+	141971	Uric acid	5.6679	HMDB=HMDB0000289,KNApSAcK=C00007301,ChEBI=CHEBI:17775;CHEBI:46811;CHEBI:46814;CHEBI:46817;CHEBI:46821;CHEBI:46822;CHEBI:46823;CHEBI:46824;CHEBI:46825;CHEBI:46826;CHEBI:62585;CHEBI:62589,DrugBank=DB08844;DB01696,SMPDB=PW_C000195,YMDB=YMDB01494,FooDB=FDB015350;FDB031247,STOFF=STOFF_8572,BMDB=BMDB00289,Urine=HMDB0000289,Saliva=HMDB0000289,Feces=HMDB0000289,ECMDB=ECMDB00289,CSF=HMDB0000289,Serum=HMDB…	C5H4N4O3	Xanthines	LEHOTFFKMJEONL-UHFFFAOYSA-N	O=C1NC(=O)C=2NC(=O)NC2N1	Organic compounds	Organoheterocyclic compounds	Imidazopyrimidines	Purines and purine derivatives
0	128	w/o MS2:Mecarbinate	46	1.21237	1.27043	1.3982	234.11	4642.14	22234.4	null	[M+H]+	M + 0			234.112	C13H15NO3	Indolecarboxylic acids and derivatives	YTBNTDMBGXAOCG-UHFFFAOYSA-N	O=C(OCC)C=1C=2C=C(O)C=CC2N(C1C)C	530	TRUE	TRUE	FALSE		null	null	null	98.1	23.8859	233.72878:14 233.80203:14 233.84467:15 233.89828:88 233.9147:69 233.9492:25 233.97122:69 233.9841:224 234.01154:59 234.02116:77 234.03758:126 234.07501:98 234.09561:1097 234.11002:4629 234.19957:12 234.22061:46 234.24304:23 234.30298:76 234.33119:12 234.34164:19 234.43002:26 234.46864:13 234.68083:12 234.73102:22 234.778:12 234.81081:15 234.83278:13 234.85802:14 234.87692:43 234.89999:69 234.9167…	49.9441:13 49.98292:56 50.00806:12 50.06517:12 50.08754:67 50.15558:13 50.16864:39 50.17717:13 50.20748:31 50.2132:26 50.23452:13 50.25983:21 50.27392:14 50.32888:13 50.43349:17 50.44828:13 50.47395:16 50.49937:13 50.51257:14 50.53878:57 50.60775:8 50.61284:16 50.69036:13 50.7506:11 50.75551:31 50.78517:13 50.79843:12 50.882:69 50.91189:16 51.00632:13 51.01563:33 51.02157:21 51.0741:14 51.08974:1…	S:\shares\bw02hortidata\Group_Geelen\jingjili\_data\_Results\Notebook1\Bio2Bio\LC-HRMS\MS-DIAL+FINDER\52\Crude\ESI+\52ESI+\ID00136_1.27_234.11.mat	ID00136_1.27_234.11	20897	3506	234.11	[M+H]+	22234.4
1	131	w/o MS2:4-AMINOBUTYRIC ACID	47	1.22978	1.27625	1.38078	104.071	10039.7	28480.1	null	[M+H]+	M + 0	adduct linked to 137_[M+H-H2O]+; found in higher mz's MsMs_134; found in higher mz's MsMs_144; found in higher mz's MsMs_143; found in higher mz's MsMs_142; found in higher mz's MsMs_133; found in higher mz's MsMs_140		104.071	C4H9NO2	Gamma amino acids and derivatives	BTCSSZJGUNDROE-UHFFFAOYSA-N	NCCCC(O)=O	530	TRUE	TRUE	FALSE		null	null	null	67.9	127.143	103.60502:19 103.63741:34 103.64952:40 103.71397:12 103.74201:35 103.75618:12 103.81763:46 103.84051:21 103.86085:16 103.92489:78 103.95035:149 103.96224:151 103.98801:38 103.99575:36 104.00743:61 104.01997:154 104.04269:15 104.0707:13029 104.10555:333 104.15237:16 104.24609:12 104.46111:13 104.53711:11 104.54494:16 104.56048:16 104.63406:24 104.64296:13 104.6532:17 104.69448:12 104.73618:19 104.…	49.93441:15 49.94479:27 49.95824:66 50.0028:13 50.05959:15 50.11836:21 50.13129:54 50.1648:13 50.32475:23 50.3407:45 50.35909:48 50.43776:50 50.45142:13 50.48466:12 50.56905:43 50.6447:26 50.70292:39 50.72519:22 50.77818:12 50.78721:23 50.81088:12 50.85162:231 50.86763:35 50.87546:33 50.90937:9 50.9187:35 50.9292:12 50.95254:50 50.96162:29 50.97432:16 51.00873:26 51.04141:14 51.05073:16 51.11618:…	S:\shares\bw02hortidata\Group_Geelen\jingjili\_data\_Results\Notebook1\Bio2Bio\LC-HRMS\MS-DIAL+FINDER\52\Crude\ESI+\52ESI+\ID00139_1.28_104.07.mat	ID00139_1.28_104.07	20585	1013	104.071	[M+H]+	28480.1	Gamma-Aminobutyric acid	6.2081	HMDB=HMDB0000112,KNApSAcK=C00001337,ChEBI=CHEBI:16865;CHEBI:30566;CHEBI:59888,DrugBank=DB02530,SMPDB=PW_C000071,YMDB=YMDB00335,T3DB=T3D4250,FooDB=FDB008937;FDB030489,STOFF=STOFF_1544,BMDB=BMDB00112,LipidMAPS=LMFA01100039,Urine=HMDB0000112,Saliva=HMDB0000112,Feces=HMDB0000112,ECMDB=ECMDB04017,CSF=HMDB0000112,Serum=HMDB0000112,PubChem=6992099;119,PlantCyc=4-AMINO-BUTYRATE,UNPD=UNPD1731,BLEXP=BLEXPD…	C4H9NO2	Gamma amino acids and derivatives	BTCSSZJGUNDROE-UHFFFAOYSA-N	O=C(O)CCCN	Organic compounds	Organic acids and derivatives	Carboxylic acids and derivatives	Amino acids, peptides, and analogues
1	134	w/o MS2:Norleucine	47	1.23558	1.27625	1.34013	132.113	9458.47	22285.3	null	[M+H]+	M + 0			132.11	C6H13NO2	Alpha amino acids	LRQKBLKVPFOOQJ-UHFFFAOYSA-N	O=C(O)C(N)CCCC	530	TRUE	TRUE	FALSE		null	null	null	95.8	87.4216	131.61794:12 131.62843:18 131.65605:14 131.73335:28 131.78563:15 131.84903:14 131.89412:47 131.93173:532 131.94492:273 131.96715:311 131.99825:157 132.01472:60 132.0295:59 132.04846:13 132.0656:106 132.07959:73 132.08954:122 132.11295:12345 132.15019:15 132.18262:12 132.1962:56 132.22554:34 132.24919:74 132.26028:9 132.29552:15 132.31186:13 132.34364:13 132.35489:12 132.38095:14 132.42873:35 132.…	49.93441:15 49.94479:27 49.95824:66 50.0028:13 50.05959:15 50.11836:21 50.13129:54 50.1648:13 50.32475:23 50.3407:45 50.35909:48 50.43776:50 50.45142:13 50.48466:12 50.56905:43 50.6447:26 50.70292:39 50.72519:22 50.77818:12 50.78721:23 50.81088:12 50.85162:231 50.86763:35 50.87546:33 50.90937:9 50.9187:35 50.9292:12 50.95254:50 50.96162:29 50.97432:16 51.00873:26 51.04141:14 51.05073:16 51.11618:…	S:\shares\bw02hortidata\Group_Geelen\jingjili\_data\_Results\Notebook1\Bio2Bio\LC-HRMS\MS-DIAL+FINDER\52\Crude\ESI+\52ESI+\ID00142_1.28_132.11.mat	ID00142_1.28_132.11	20585	862	132.113	[M+H]+	22285.3	N-Carbamoylputrescine	5.4254	HMDB=HMDB0033458,KNApSAcK=C00001404,ChEBI=CHEBI:17902;CHEBI:58318,FooDB=FDB011499,PubChem=25244388;502,PlantCyc=CPD-597,UNPD=UNPD37625,BLEXP=BLEXPDB00000000502,COCONUT=CNP0414848	C5H13N3O	Isoureas	YANFYYGANIYHGI-UHFFFAOYSA-N	N=C(O)NCCCCN	Organic compounds	Organic acids and derivatives	Carboximidic acids and derivatives	Carboximidic acids
0	135	w/o MS2:Adenine	47	1.22978	1.27625	1.33432	136.061	10111.4	40999.7	null	[M+Na]+	M + 0	adduct linked to 145_[M+CH3OH+H]+; found in higher mz's MsMs_148; found in higher mz's MsMs_147; found in higher mz's MsMs_136; found in higher mz's MsMs_145; found in higher mz's MsMs_134; found in higher mz's MsMs_144; found in higher mz's MsMs_130; found in higher mz's MsMs_125		136.062	C5H5N5	6-aminopurines	GFFGJBXGBJISGV-UHFFFAOYSA-N	NC1=C2N=CN=C2NC=N1	530	TRUE	TRUE	FALSE		null	null	null	62.9	48.8438	135.71254:32 135.8701:24 135.92612:22 135.94125:126 135.95886:12 135.97334:49 135.99495:48 136.01553:100 136.06081:11945 136.10136:14 136.12933:91 136.15233:14 136.22876:14 136.25726:17 136.26859:21 136.38931:15 136.4326:12 136.45308:20 136.47653:24 136.48584:10 136.51357:15 136.53981:12 136.55379:13 136.57425:13 136.61304:19 136.62906:17 136.79794:10 136.81052:37 136.86899:38 136.90826:63 136.93…	49.93441:15 49.94479:27 49.95824:66 50.0028:13 50.05959:15 50.11836:21 50.13129:54 50.1648:13 50.32475:23 50.3407:45 50.35909:48 50.43776:50 50.45142:13 50.48466:12 50.56905:43 50.6447:26 50.70292:39 50.72519:22 50.77818:12 50.78721:23 50.81088:12 50.85162:231 50.86763:35 50.87546:33 50.90937:9 50.9187:35 50.9292:12 50.95254:50 50.96162:29 50.97432:16 51.00873:26 51.04141:14 51.05073:16 51.11618:…	S:\shares\bw02hortidata\Group_Geelen\jingjili\_data\_Results\Notebook1\Bio2Bio\LC-HRMS\MS-DIAL+FINDER\52\Crude\ESI+\52ESI+\ID00143_1.28_136.06.mat	ID00143_1.28_136.06	20585	701	136.061	[M+Na]+	40999.7
1	137	w/o MS2:Nordihydroguaiaretic acid	47	1.23558	1.27625	1.3982	303.157	167645	433902	null	[M+H]+	M + 0		7.53	303.16	C18H22O4	Dibenzylbutane lignans	HCZKYJDFEPMADG-UHFFFAOYSA-N	OC1=CC=C(C=C1O)CC(C)C(C)CC2=CC=C(O)C(O)=C2	530	TRUE	TRUE	FALSE	99.8	null	null	null	63.3	1096.8	302.68814:49 302.73483:49 302.76871:14 302.79541:12 302.82922:34 302.85022:13 302.87643:97 302.8902:119 302.91202:195 302.93118:68 302.9595:501 302.98355:115 303.0022:88 303.0405:475 303.07504:242 303.10217:245 303.15665:201405 303.2045:754 303.25494:193 303.28174:78 303.30737:54 303.32977:28 303.35562:66 303.39343:42 303.41196:54 303.45169:41 303.48627:17 303.51913:13 303.55148:19 303.58359:57 3…	49.93441:15 49.94479:27 49.95824:66 50.0028:13 50.05959:15 50.11836:21 50.13129:54 50.1648:13 50.32475:23 50.3407:45 50.35909:48 50.43776:50 50.45142:13 50.48466:12 50.56905:43 50.6447:26 50.70292:39 50.72519:22 50.77818:12 50.78721:23 50.81088:12 50.85162:231 50.86763:35 50.87546:33 50.90937:9 50.9187:35 50.9292:12 50.95254:50 50.96162:29 50.97432:16 51.00873:26 51.04141:14 51.05073:16 51.11618:…	S:\shares\bw02hortidata\Group_Geelen\jingjili\_data\_Results\Notebook1\Bio2Bio\LC-HRMS\MS-DIAL+FINDER\52\Crude\ESI+\52ESI+\ID00147_1.28_303.16.mat	ID00147_1.28_303.16	20585	3298	303.157	[M+H]+	433902	MINEs-152167	4.2378	MINE=C5d285510a9800116db23276838e84b75c79156f1	C14H18N6O2	1,3-substituted cyclopentyl purine nucleosides	YOMDMKBCYLITSY-UHFFFAOYSA-N	OCC1C=CC(N2C=NC=3C(=NC(=NC32)N)NC4CC4)C1O	Organic compounds	Nucleosides, nucleotides, and analogues	Nucleoside and nucleotide analogues	Cyclopentyl nucleosides
1	138	w/o MS2:Adenosine Monophosphate	47	1.22398	1.27625	1.49707	348.071	37638.6	131667	null	[M+H]+	M + 0	found in higher mz's MsMs_212; found in higher mz's MsMs_175; found in higher mz's MsMs_209; found in higher mz's MsMs_154		348.07	C10H14N5O7P		UDMBCSSLTHHNCD-KQYNXXCUSA-N	O=P(O)(O)OCC1OC(N2C=NC=3C(=NC=NC32)N)C(O)C1O	530	TRUE	TRUE	FALSE		null	null	null	65.7	655.359	347.59888:16 347.80643:30 347.84927:62 347.87198:16 347.88867:29 347.9187:216 347.94839:384 347.97824:310 348.01117:191 348.07065:44343 348.15204:410 348.19717:151 348.2561:15 348.41937:23 348.44598:12 348.52612:41 348.55194:12 348.67218:16 348.72763:12 348.74265:32 348.77219:12 348.80466:46 348.84433:152 348.87482:93 348.93115:76 348.95486:74 348.97345:117 349.01151:197 349.06967:6526 349.13553:…	49.93441:15 49.94479:27 49.95824:66 50.0028:13 50.05959:15 50.11836:21 50.13129:54 50.1648:13 50.32475:23 50.3407:45 50.35909:48 50.43776:50 50.45142:13 50.48466:12 50.56905:43 50.6447:26 50.70292:39 50.72519:22 50.77818:12 50.78721:23 50.81088:12 50.85162:231 50.86763:35 50.87546:33 50.90937:9 50.9187:35 50.9292:12 50.95254:50 50.96162:29 50.97432:16 51.00873:26 51.04141:14 51.05073:16 51.11618:…	S:\shares\bw02hortidata\Group_Geelen\jingjili\_data\_Results\Notebook1\Bio2Bio\LC-HRMS\MS-DIAL+FINDER\52\Crude\ESI+\52ESI+\ID00148_1.28_348.07.mat	ID00148_1.28_348.07	20585	3306	348.071	[M+H]+	131667	Adenosine monophosphate	6.7368	HMDB=HMDB0000045,KNApSAcK=C00019347,ChEBI=CHEBI:16027;CHEBI:40721;CHEBI:95121;CHEBI:456215,DrugBank=DB00131,SMPDB=PW_C000032,YMDB=YMDB00097,FooDB=FDB021806;FDB030677,BMDB=BMDB00045,Urine=HMDB0000045,Saliva=HMDB0000045,Feces=HMDB0000045,ECMDB=ECMDB00045,CSF=HMDB0000045,Serum=HMDB0000045,PubChem=15938965;6083,PlantCyc=AMP,UNPD=UNPD130030;UNPD151359;UNPD182285,BLEXP=BLEXPDB00000000224,COCONUT=CNP021…	C10H14N5O7P	Purine ribonucleoside monophosphates	UDMBCSSLTHHNCD-KQYNXXCUSA-N	O=P(O)(O)OCC1OC(N2C=NC=3C(=NC=NC32)N)C(O)C1O	Organic compounds	Nucleosides, nucleotides, and analogues	Purine nucleotides	Purine ribonucleotides
1	141	w/o MS2:Unknown (carbon number 8); PlaSMA ID-283	50	1.25882	1.29367	1.3169	158.118	15772	39526.2	null	[M+H]+	M + 0	found in higher mz's MsMs_152; found in higher mz's MsMs_154; found in higher mz's MsMs_239; found in higher mz's MsMs_181	1.74	158.118	C8H15NO2	Unknown			530	TRUE	TRUE	FALSE	100	null	null	null	63.8	17.1429	157.61978:24 157.63737:39 157.66827:72 157.68385:38 157.70081:13 157.73367:41 157.7748:184 157.80508:37 157.83273:16 157.85875:149 157.8712:51 157.89003:44 157.92018:32 157.94246:24 157.96371:281 157.97762:216 157.99251:125 158.00443:67 158.02661:97 158.05042:183 158.07489:469 158.08575:1392 158.11812:16460 158.1515:30 158.16499:32 158.18231:116 158.19978:16 158.21086:15 158.25569:11 158.27182:57…	49.94558:22 49.95113:12 49.95787:20 49.97916:30 49.98783:31 49.99481:136 50.00614:110 50.01604:55 50.03356:19 50.04175:26 50.05283:33 50.06061:14 50.06996:34 50.08407:18 50.08986:33 50.09885:64 50.10482:76 50.12172:73 50.12866:141 50.14086:41 50.15111:94 50.16491:17 50.18523:99 50.19759:19 50.20541:54 50.21326:17 50.21982:63 50.2543:8 50.26011:15 50.26938:54 50.28183:27 50.28736:12 50.29562:26 50…	S:\shares\bw02hortidata\Group_Geelen\jingjili\_data\_Results\Notebook1\Bio2Bio\LC-HRMS\MS-DIAL+FINDER\52\Crude\ESI+\52ESI+\ID00151_1.29_158.12.mat	ID00151_1.29_158.12	27141	6477	158.118	[M+H]+	39526.2	(S)-Homostachydrine	5.3143	HMDB=HMDB0033433,KNApSAcK=C00001367,ChEBI=CHEBI:5757,FooDB=FDB011471,Feces=HMDB0033433,UNPD=UNPD1768,BLEXP=BLEXPDB00004479243,COCONUT=CNP0085576	C8H15NO2	Alpha amino acids	XULZWQRXYTVUTE-JLDDOWRYNA-N	O=C([O-])C1CCCC[N+]1(C)C	Organic compounds	Organic acids and derivatives	Carboxylic acids and derivatives	Amino acids, peptides, and analogues
0	142	w/o MS2:MLS002153830-01!	50	1.2414	1.29367	1.38658	286.15	6873.47	25603.8	null	[M+H]+	M + 0	found in higher mz's MsMs_212; found in higher mz's MsMs_232; found in higher mz's MsMs_230; found in higher mz's MsMs_209; found in higher mz's MsMs_229; found in higher mz's MsMs_228; found in higher mz's MsMs_225; found in higher mz's MsMs_224; found in higher mz's MsMs_154; found in higher mz's MsMs_208; found in higher mz's MsMs_207; found in higher mz's MsMs_205; found in higher mz's MsMs_2…		286.144	C17H19NO3			O=C(C=CC=Cc1ccc2OCOc2c1)N3CCCCC3	530	TRUE	TRUE	FALSE		null	null	null	83.5	57.4367	285.6817:30 285.694:31 285.7543:20 285.7749:16 285.79474:14 285.86661:13 285.89529:42 285.9126:40 285.93851:122 285.97055:720 285.99011:523 286.05063:346 286.09396:650 286.11151:251 286.15002:7471 286.20523:77 286.26401:18 286.36288:84 286.39075:53 286.44022:42 286.46896:62 286.4928:27 286.52972:140 286.56219:15 286.58896:12 286.61356:37 286.62637:27 286.65915:12 286.73642:26 286.76657:30 286.795…	49.94558:22 49.95113:12 49.95787:20 49.97916:30 49.98783:31 49.99481:136 50.00614:110 50.01604:55 50.03356:19 50.04175:26 50.05283:33 50.06061:14 50.06996:34 50.08407:18 50.08986:33 50.09885:64 50.10482:76 50.12172:73 50.12866:141 50.14086:41 50.15111:94 50.16491:17 50.18523:99 50.19759:19 50.20541:54 50.21326:17 50.21982:63 50.2543:8 50.26011:15 50.26938:54 50.28183:27 50.28736:12 50.29562:26 50…	S:\shares\bw02hortidata\Group_Geelen\jingjili\_data\_Results\Notebook1\Bio2Bio\LC-HRMS\MS-DIAL+FINDER\52\Crude\ESI+\52ESI+\ID00152_1.29_286.15.mat	ID00152_1.29_286.15	27141	6729	286.15	[M+H]+	25603.8
1	143	w/o MS2:Unknown (carbon number 9); PlaSMA ID-647	51	1.21237	1.29947	1.41562	199.112	3458.61	16165.5	null	[M+H]+	M + 0	found in higher mz's MsMs_154; found in higher mz's MsMs_152	2.25	199.109	C9H14N2O3	Unknown			530	TRUE	TRUE	FALSE	100	null	null	null	96.4	15.1729	198.63692:15 198.65021:20 198.65886:59 198.69418:36 198.70979:21 198.74181:15 198.75389:20 198.79832:18 198.80835:21 198.85248:43 198.86473:111 198.89243:12 198.90782:14 198.92673:13 198.94954:111 198.97459:369 198.99057:408 199.01299:74 199.0325:215 199.0446:430 199.06889:997 199.09323:449 199.1104:1132 199.12346:1098 199.16789:99 199.18401:46 199.20956:69 199.2265:21 199.24666:57 199.28445:15 1…	49.93879:17 49.94476:23 49.96004:86 49.97681:36 49.98512:7 49.9915:37 49.99708:24 50.01736:14 50.03226:66 50.04641:84 50.05588:107 50.06173:19 50.08218:151 50.09033:23 50.09556:12 50.11058:53 50.12416:37 50.13375:12 50.14191:12 50.15162:105 50.16449:7 50.17024:44 50.18517:41 50.19187:8 50.19842:23 50.20415:7 50.21374:13 50.22023:52 50.22581:56 50.23212:22 50.24133:15 50.2507:43 50.26123:67 50.277…	S:\shares\bw02hortidata\Group_Geelen\jingjili\_data\_Results\Notebook1\Bio2Bio\LC-HRMS\MS-DIAL+FINDER\52\Crude\ESI+\52ESI+\ID00153_1.3_199.11.mat	ID00153_1.3_199.11	29022	8855	199.112	[M+H]+	16165.5	3-(2-phenylethenyl)cyclohex-2-en-1-one	4.9467	COCONUT=CNP0219233	C14H14O	Styrenes	HCPSHMLJVPPQDB-UHFFFAOYSA-N	O=C1C=C(C=CC=2C=CC=CC2)CCC1	Organic compounds	Benzenoids	Benzene and substituted derivatives	Styrenes
1	144	w/o MS2:Disodium trans-crocetinate	51	1.2472	1.29947	1.42143	349.136	27006.4	85205.3	null	[M+H]+	M + 0	adduct linked to 203_[M+H-H2O]+		349.14	C20H22Na2O4	Acyclic diterpenoids	RMDMBHQVNHQDDD-VFWKRBOSSA-L	[Na+].[Na+].O=C([O-])C(=CC=CC(=CC=CC=C(C=CC=C(C(=O)[O-])C)C)C)C	530	TRUE	TRUE	FALSE		null	null	null	62	171.572	348.63892:45 348.66425:24 348.71533:111 348.77219:12 348.8132:40 348.83688:27 348.86795:50 348.91202:19 348.98117:1515 349.00735:466 349.06821:2424 349.13574:34381 349.1929:364 349.22452:80 349.24585:90 349.27209:16 349.3002:13 349.36688:113 349.39407:29 349.42087:106 349.45975:13 349.48224:27 349.50497:35 349.52454:23 349.54742:25 349.58594:65 349.63943:229 349.66171:12 349.69092:32 349.74319:12…	49.93879:17 49.94476:23 49.96004:86 49.97681:36 49.98512:7 49.9915:37 49.99708:24 50.01736:14 50.03226:66 50.04641:84 50.05588:107 50.06173:19 50.08218:151 50.09033:23 50.09556:12 50.11058:53 50.12416:37 50.13375:12 50.14191:12 50.15162:105 50.16449:7 50.17024:44 50.18517:41 50.19187:8 50.19842:23 50.20415:7 50.21374:13 50.22023:52 50.22581:56 50.23212:22 50.24133:15 50.2507:43 50.26123:67 50.277…	S:\shares\bw02hortidata\Group_Geelen\jingjili\_data\_Results\Notebook1\Bio2Bio\LC-HRMS\MS-DIAL+FINDER\52\Crude\ESI+\52ESI+\ID00154_1.3_349.14.mat	ID00154_1.3_349.14	29022	12985	349.136	[M+H]+	85205.3	N2-(2-Carboxymethyl-2-hydroxysuccinoyl)arginine	5.6667	HMDB=HMDB0032766,FooDB=FDB010733,COCONUT=CNP0003173	C12H20N4O8	Arginine and derivatives	VFYGIOOMURRJLU-UHFFFAOYNA-N	O=C(O)CC(O)(C(=O)OC)C(=O)NC(C(=O)O)CCCNC(=N)N	Organic compounds	Organic acids and derivatives	Carboxylic acids and derivatives	Amino acids, peptides, and analogues
0	146	w/o MS2:NICOTINAMIDE	52	1.27043	1.30528	1.36917	123.054	4032.36	10203.1	null	[M+Na]+	M + 0	adduct linked to 178_[M+ACN+H]+; found in higher mz's MsMs_154; found in higher mz's MsMs_153; found in higher mz's MsMs_160; found in higher mz's MsMs_184; found in higher mz's MsMs_183; found in higher mz's MsMs_182; found in higher mz's MsMs_218; found in higher mz's MsMs_159; found in higher mz's MsMs_181; found in higher mz's MsMs_151; found in higher mz's MsMs_179; found in higher mz's MsMs…		123.055	C6H6N2O	Nicotinamides	DFPAKSUCGFBDDF-UHFFFAOYSA-N	OC(=N)C1=CN=CC=C1	530	TRUE	TRUE	FALSE		null	null	null	63.5	26.3109	122.56718:66 122.57993:42 122.61902:28 122.63058:20 122.65378:132 122.6649:54 122.68017:27 122.68977:160 122.70665:47 122.72631:61 122.74798:82 122.75647:80 122.76639:27 122.78497:38 122.79533:7 122.80978:37 122.8192:28 122.83462:33 122.84346:64 122.8662:35 122.8782:50 122.90046:74 122.94158:44 122.95538:16 122.96613:39 122.97448:64 122.98334:53 123.00542:631 123.02742:232 123.05443:4884 123.0778…	49.94788:20 49.95413:15 49.9609:13 49.96957:38 49.9792:85 49.99642:68 50.01324:18 50.02039:14 50.02817:23 50.03484:16 50.04669:31 50.05738:89 50.06566:48 50.07687:22 50.08621:13 50.09303:75 50.12428:25 50.13567:65 50.14495:31 50.15232:62 50.17783:22 50.18573:14 50.19276:28 50.20411:65 50.21613:19 50.22929:72 50.24477:38 50.25241:127 50.26484:138 50.27527:27 50.28317:19 50.29065:30 50.29667:31 50.…	S:\shares\bw02hortidata\Group_Geelen\jingjili\_data\_Results\Notebook1\Bio2Bio\LC-HRMS\MS-DIAL+FINDER\52\Crude\ESI+\52ESI+\ID00156_1.31_123.05.mat	ID00156_1.31_123.05	29382	5357	123.054	[M+Na]+	10203.1
1	147	w/o MS2:Isonicotinic acid; LC-ESI-QTOF; MS2; CE	52	1.26463	1.30528	1.3924	124.039	16542.9	37619.5	null	[M+H]+	M + 0	similar chromatogram in higher mz_197; similar chromatogram in higher mz_170; similar chromatogram in higher mz_199; similar chromatogram in higher mz_201; similar chromatogram in higher mz_212; similar chromatogram in higher mz_214; similar chromatogram in higher mz_217; found in higher mz's MsMs_154; found in higher mz's MsMs_239; found in higher mz's MsMs_153; found in higher mz's MsMs_160; fo…		124.039	C6H5NO2	Pyridinecarboxylic acids	TWBYWOBDOCUKOW-UHFFFAOYSA-N	OC(=O)C1=CC=NC=C1	530	TRUE	TRUE	FALSE		null	null	null	65.7	169.858	123.5453:65 123.56645:38 123.58838:141 123.61085:28 123.61935:21 123.62999:66 123.64317:7 123.67363:32 123.69713:111 123.71291:91 123.72515:49 123.75901:75 123.76945:13 123.78829:194 123.80696:43 123.81795:18 123.84471:15 123.86111:13 123.88055:13 123.89749:40 123.92159:144 123.94067:75 123.94937:75 123.96581:79 123.9842:120 123.99861:72 124.03934:23123 124.07346:443 124.08923:83 124.11181:88 124…	49.94788:20 49.95413:15 49.9609:13 49.96957:38 49.9792:85 49.99642:68 50.01324:18 50.02039:14 50.02817:23 50.03484:16 50.04669:31 50.05738:89 50.06566:48 50.07687:22 50.08621:13 50.09303:75 50.12428:25 50.13567:65 50.14495:31 50.15232:62 50.17783:22 50.18573:14 50.19276:28 50.20411:65 50.21613:19 50.22929:72 50.24477:38 50.25241:127 50.26484:138 50.27527:27 50.28317:19 50.29065:30 50.29667:31 50.…	S:\shares\bw02hortidata\Group_Geelen\jingjili\_data\_Results\Notebook1\Bio2Bio\LC-HRMS\MS-DIAL+FINDER\52\Crude\ESI+\52ESI+\ID00157_1.31_124.04.mat	ID00157_1.31_124.04	29382	5408	124.039	[M+H]+	37619.5	Nicotinic acid	5.7503	HMDB=HMDB0001488,KNApSAcK=C00000208,ChEBI=CHEBI:15940;CHEBI:32544,DrugBank=DB00627,SMPDB=PW_C001145,YMDB=YMDB00224,T3DB=T3D2841,FooDB=FDB001014;FDB003781;FDB031056,STOFF=STOFF_81,BMDB=BMDB01488,Urine=HMDB0001488,Saliva=HMDB0001488,Feces=HMDB0001488,ECMDB=ECMDB01488,CSF=HMDB0001488,Serum=HMDB0001488,PubChem=938;937,PlantCyc=NIACINE,UNPD=UNPD79707,BLEXP=BLEXPDB00000000938,COCONUT=CNP0319168	C6H5NO2	Pyridinecarboxylic acids	PVNIIMVLHYAWGP-UHFFFAOYSA-N	O=C(O)C=1C=NC=CC1	Organic compounds	Organoheterocyclic compounds	Pyridines and derivatives	Pyridinecarboxylic acids and derivatives
1	148	w/o MS2:Hypoxanthine	52	1.23558	1.30528	1.34013	137.046	12161.2	29900.2	null	[M+H]+	M + 0	similar chromatogram in higher mz_190; found in higher mz's MsMs_154; found in higher mz's MsMs_153; found in higher mz's MsMs_160; found in higher mz's MsMs_184; found in higher mz's MsMs_183; found in higher mz's MsMs_182; found in higher mz's MsMs_218; found in higher mz's MsMs_159; found in higher mz's MsMs_181; found in higher mz's MsMs_151; found in higher mz's MsMs_179; found in higher mz'…		137.046	C5H4N4O	Hypoxanthines	FDGQSTZJBFJUBT-UHFFFAOYSA-N	OC1=NC=NC=2NC=NC12	530	TRUE	TRUE	FALSE		null	null	null	65.1	70.5323	136.57295:59 136.59012:118 136.60826:40 136.61963:138 136.64247:25 136.66234:12 136.69409:76 136.7106:46 136.72171:44 136.74667:114 136.77213:62 136.79182:31 136.80615:26 136.82156:27 136.83372:67 136.85884:182 136.86914:49 136.88026:120 136.9138:27 136.93671:13 136.95567:126 136.9711:49 136.99223:433 137.04596:15010 137.0831:91 137.10231:194 137.1181:111 137.14265:121 137.15758:100 137.17995:14 …	49.94788:20 49.95413:15 49.9609:13 49.96957:38 49.9792:85 49.99642:68 50.01324:18 50.02039:14 50.02817:23 50.03484:16 50.04669:31 50.05738:89 50.06566:48 50.07687:22 50.08621:13 50.09303:75 50.12428:25 50.13567:65 50.14495:31 50.15232:62 50.17783:22 50.18573:14 50.19276:28 50.20411:65 50.21613:19 50.22929:72 50.24477:38 50.25241:127 50.26484:138 50.27527:27 50.28317:19 50.29065:30 50.29667:31 50.…	S:\shares\bw02hortidata\Group_Geelen\jingjili\_data\_Results\Notebook1\Bio2Bio\LC-HRMS\MS-DIAL+FINDER\52\Crude\ESI+\52ESI+\ID00158_1.31_137.05.mat	ID00158_1.31_137.05	29382	6060	137.046	[M+H]+	29900.2	Hypoxanthine	5.5023	HMDB=HMDB0000157,KNApSAcK=C00001502,ChEBI=CHEBI:17368,SMPDB=PW_C000102,YMDB=YMDB00555,T3DB=T3D4150,FooDB=FDB003949,STOFF=STOFF_8667,BMDB=BMDB00157,Urine=HMDB0000157,Saliva=HMDB0000157,Feces=HMDB0000157,ECMDB=ECMDB00157,CSF=HMDB0000157,Serum=HMDB0000157,PubChem=790,PlantCyc=HYPOXANTHINE,UNPD=UNPD77089,BLEXP=BLEXPDB00135398638,COCONUT=CNP0229561	C5H4N4O	Hypoxanthines	FDGQSTZJBFJUBT-UHFFFAOYSA-N	OC1=NC=NC=2N=CNC12	Organic compounds	Organoheterocyclic compounds	Imidazopyrimidines	Purines and purine derivatives
1	149	w/o MS2:Arginine; LC-ESI-ITFT; MS2; CE 40.0 eV; [M+H]+	52	1.27625	1.30528	1.40402	175.118	5886.74	22246.2	null	[M+H]+	M + 0	found in higher mz's MsMs_175; found in higher mz's MsMs_209; found in higher mz's MsMs_154; found in higher mz's MsMs_208; found in higher mz's MsMs_207; found in higher mz's MsMs_205; found in higher mz's MsMs_203; found in higher mz's MsMs_223; found in higher mz's MsMs_174; found in higher mz's MsMs_202; found in higher mz's MsMs_201; found in higher mz's MsMs_222; found in higher mz's MsMs_2…		175.119	C6H14N4O2	L-alpha-amino acids	ODKSFYDXXFIFQN-UHFFFAOYNA-N	NC(CCCNC(N)=N)C(O)=O	530	TRUE	TRUE	FALSE		null	null	null	63.1	15.0925	174.6404:106 174.65306:122 174.67612:88 174.7012:70 174.73314:42 174.75117:15 174.76993:44 174.7793:15 174.79637:56 174.80887:25 174.82404:75 174.86238:33 174.87862:63 174.89418:32 174.92288:13 174.93828:53 174.96922:141 174.98288:63 175.02229:1633 175.04456:274 175.05936:302 175.08017:156 175.09117:274 175.11807:6172 175.15302:59 175.17352:105 175.19019:20 175.20128:38 175.21512:38 175.22948:32 …	49.94788:20 49.95413:15 49.9609:13 49.96957:38 49.9792:85 49.99642:68 50.01324:18 50.02039:14 50.02817:23 50.03484:16 50.04669:31 50.05738:89 50.06566:48 50.07687:22 50.08621:13 50.09303:75 50.12428:25 50.13567:65 50.14495:31 50.15232:62 50.17783:22 50.18573:14 50.19276:28 50.20411:65 50.21613:19 50.22929:72 50.24477:38 50.25241:127 50.26484:138 50.27527:27 50.28317:19 50.29065:30 50.29667:31 50.…	S:\shares\bw02hortidata\Group_Geelen\jingjili\_data\_Results\Notebook1\Bio2Bio\LC-HRMS\MS-DIAL+FINDER\52\Crude\ESI+\52ESI+\ID00159_1.31_175.12.mat	ID00159_1.31_175.12	29382	7886	175.118	[M+H]+	22246.2	L-Arginine	5.8221	HMDB=HMDB0000517;HMDB0003416;HMDB0062762,KNApSAcK=C00001340,ChEBI=CHEBI:15816;CHEBI:16467;CHEBI:29016;CHEBI:32682;CHEBI:32681;CHEBI:32683;CHEBI:32688;CHEBI:32689;CHEBI:32690;CHEBI:32695;CHEBI:32696;CHEBI:32697,DrugBank=DB00125;DB04027,SMPDB=PW_C000396;PW_C001880,YMDB=YMDB00592,T3DB=T3D4289,FooDB=FDB002257;FDB023167;FDB030954,STOFF=STOFF_6956,BMDB=BMDB00517;BMDB03416,Urine=HMDB0000517,Saliva=HMDB0…	C6H14N4O2	L-alpha-amino acids	ODKSFYDXXFIFQN-BYPYZUCNSA-N	O=C(O)C(N)CCCNC(=N)N	Organic compounds	Organic acids and derivatives	Carboxylic acids and derivatives	Amino acids, peptides, and analogues
1	151	w/o MS2:6-(methylamino)hexane-1,2,3,4,5-pentaol	52	1.28205	1.30528	1.37497	218.104	6443.59	18871.8	null	[M+Na]+	M + 0	adduct linked to 160_[M+2H]+; found in higher mz's MsMs_154	1.38	218.1	C7H17NO5	Hexoses	MBBZMMPHUWSWHV-UHFFFAOYSA-N	OCC(O)C(O)C(O)C(O)CNC	530	TRUE	TRUE	FALSE	100	null	null	null	61.9	26.5635	217.62741:60 217.64841:15 217.66776:71 217.6859:93 217.7061:18 217.72816:15 217.74915:18 217.7816:77 217.81683:56 217.8275:40 217.85536:200 217.90105:8 217.91084:23 217.93906:42 217.9648:95 218.00647:2206 218.05202:301 218.06863:730 218.10364:6637 218.13786:1141 218.1709:74 218.18945:17 218.20767:17 218.22214:45 218.25755:15 218.27475:84 218.29576:87 218.33075:45 218.34415:27 218.38519:37 218.411…	49.94788:20 49.95413:15 49.9609:13 49.96957:38 49.9792:85 49.99642:68 50.01324:18 50.02039:14 50.02817:23 50.03484:16 50.04669:31 50.05738:89 50.06566:48 50.07687:22 50.08621:13 50.09303:75 50.12428:25 50.13567:65 50.14495:31 50.15232:62 50.17783:22 50.18573:14 50.19276:28 50.20411:65 50.21613:19 50.22929:72 50.24477:38 50.25241:127 50.26484:138 50.27527:27 50.28317:19 50.29065:30 50.29667:31 50.…	S:\shares\bw02hortidata\Group_Geelen\jingjili\_data\_Results\Notebook1\Bio2Bio\LC-HRMS\MS-DIAL+FINDER\52\Crude\ESI+\52ESI+\ID00162_1.31_218.1.mat	ID00162_1.31_218.1	29382	9625	218.104	[M+Na]+	18871.8	MINEs-42479	2.8689	MINE=C792a024f05334f4f18ae3966064d9885e6a33fd0	C6H18N3O2P	Organic phosphoramides	MIDJUYBRPJQVDK-UHFFFAOYSA-N	O=P(N(C)C)(N(C)C)N(C)CO	Organic compounds	Organic acids and derivatives	Organic phosphoric acids and derivatives	Organic phosphoramides
1	152	w/o MS2:Unknown (carbon number 10); PlaSMA ID-867	52	1.25882	1.30528	1.38658	226.075	8798.49	23556.3	null	[M+H]+	M + 0	adduct linked to 194_[M+CH3OH+H]+; found in higher mz's MsMs_154	4.7	226.071	C10H11NO5	Unknown			530	TRUE	TRUE	FALSE	99.9	null	null	null	62.5	57.8497	225.6006:37 225.62213:45 225.63779:60 225.65697:33 225.69177:156 225.71872:15 225.73862:12 225.75433:16 225.78316:47 225.80942:115 225.83464:43 225.84563:19 225.87801:77 225.908:71 225.93822:125 225.97987:1178 226.00937:210 226.03438:285 226.0643:2879 226.0748:6890 226.11719:2377 226.15672:125 226.18391:51 226.21947:112 226.24275:51 226.26013:20 226.29626:12 226.3506:48 226.36575:37 226.37799:80 …	49.94788:20 49.95413:15 49.9609:13 49.96957:38 49.9792:85 49.99642:68 50.01324:18 50.02039:14 50.02817:23 50.03484:16 50.04669:31 50.05738:89 50.06566:48 50.07687:22 50.08621:13 50.09303:75 50.12428:25 50.13567:65 50.14495:31 50.15232:62 50.17783:22 50.18573:14 50.19276:28 50.20411:65 50.21613:19 50.22929:72 50.24477:38 50.25241:127 50.26484:138 50.27527:27 50.28317:19 50.29065:30 50.29667:31 50.…	S:\shares\bw02hortidata\Group_Geelen\jingjili\_data\_Results\Notebook1\Bio2Bio\LC-HRMS\MS-DIAL+FINDER\52\Crude\ESI+\52ESI+\ID00163_1.31_226.07.mat	ID00163_1.31_226.07	29382	9903	226.075	[M+H]+	23556.3	MINEs-67271	5.1637	BLEXP=BLEXPDB00000109333,MINE=Ccc2cbd59cdf6e59d5586e4f8967b9c3c229ee357	C7H15NO5S	Morpholines	NUFBIAUZAMHTSP-UHFFFAOYSA-N	O=S(=O)(O)CC(O)CN1CCOCC1	Organic compounds	Organoheterocyclic compounds	Oxazinanes	Morpholines
0	153	w/o MS2:(+/-)-alpha-lipoic acid amide	52	1.26463	1.30528	1.38658	228.05	4646.78	15633.9	null	[M+Na]+	M + 0	adduct linked to 189_[M+CH3OH+H]+; found in higher mz's MsMs_152	4.88	228.05	C8H15NOS2	Lipoamides	FCCDDURTIIUXBY-SSDOTTSWSA-N	O=C(N)CCCCC1SSCC1	530	TRUE	TRUE	FALSE	99.9	null	null	null	61.6	52.9812	227.5609:144 227.58124:56 227.60246:27 227.62286:40 227.63377:72 227.65543:73 227.68991:65 227.71545:13 227.74901:40 227.76607:31 227.80925:141 227.8488:60 227.86911:64 227.88783:74 227.9046:44 227.93018:194 227.95856:517 227.99124:179 228.00951:118 228.05019:2807 228.07231:932 228.09285:1958 228.11003:1183 228.13582:171 228.149:193 228.16415:87 228.17482:41 228.20595:31 228.27606:97 228.30367:12…	49.94788:20 49.95413:15 49.9609:13 49.96957:38 49.9792:85 49.99642:68 50.01324:18 50.02039:14 50.02817:23 50.03484:16 50.04669:31 50.05738:89 50.06566:48 50.07687:22 50.08621:13 50.09303:75 50.12428:25 50.13567:65 50.14495:31 50.15232:62 50.17783:22 50.18573:14 50.19276:28 50.20411:65 50.21613:19 50.22929:72 50.24477:38 50.25241:127 50.26484:138 50.27527:27 50.28317:19 50.29065:30 50.29667:31 50.…	S:\shares\bw02hortidata\Group_Geelen\jingjili\_data\_Results\Notebook1\Bio2Bio\LC-HRMS\MS-DIAL+FINDER\52\Crude\ESI+\52ESI+\ID00164_1.31_228.05.mat	ID00164_1.31_228.05	29382	9968	228.05	[M+Na]+	15633.9
1	154	w/o MS2:L-Homocarnosine	52	1.27043	1.30528	1.34593	241.129	9885.83	22849.5	null	[M+ACN+H]+	M + 0	adduct linked to 182_[M+H-H2O]+; found in higher mz's MsMs_154		241.13	C10H16N4O3	Hybrid peptides	CCLQKVKJOGVQLU-UHFFFAOYNA-N	NCCCC(=O)NC(CC1=CN=CN1)C(O)=O	530	TRUE	TRUE	FALSE		null	null	null	64.8	57.6163	240.63142:202 240.69664:23 240.74869:128 240.76978:24 240.78424:40 240.81763:65 240.83089:63 240.85728:27 240.87961:13 240.90173:62 240.92078:148 240.93848:34 240.96689:114 240.9807:185 241.02353:375 241.03909:279 241.05388:495 241.07944:1910 241.1293:10943 241.17029:175 241.18892:59 241.20569:53 241.2153:22 241.27075:20 241.2919:41 241.30875:60 241.34145:20 241.35928:117 241.39476:44 241.41994:1…	49.94788:20 49.95413:15 49.9609:13 49.96957:38 49.9792:85 49.99642:68 50.01324:18 50.02039:14 50.02817:23 50.03484:16 50.04669:31 50.05738:89 50.06566:48 50.07687:22 50.08621:13 50.09303:75 50.12428:25 50.13567:65 50.14495:31 50.15232:62 50.17783:22 50.18573:14 50.19276:28 50.20411:65 50.21613:19 50.22929:72 50.24477:38 50.25241:127 50.26484:138 50.27527:27 50.28317:19 50.29065:30 50.29667:31 50.…	S:\shares\bw02hortidata\Group_Geelen\jingjili\_data\_Results\Notebook1\Bio2Bio\LC-HRMS\MS-DIAL+FINDER\52\Crude\ESI+\52ESI+\ID00165_1.31_241.13.mat	ID00165_1.31_241.13	29382	10409	241.129	[M+ACN+H]+	22849.5	gamma-Glutamyl-beta-aminopropiononitrile	5.1625	HMDB=HMDB0060477,ChEBI=CHEBI:28092,ECMDB=ECMDB20150,PubChem=440920,UNPD=UNPD90254,BLEXP=BLEXPDB00000440920,COCONUT=CNP0137104	C8H13N3O3	Glutamine and derivatives	VQPVVWAFTIFKDD-MDOHGIEYNA-N	N#CCCN=C(O)CCC(N)C(=O)O	Organic compounds	Organic acids and derivatives	Carboxylic acids and derivatives	Amino acids, peptides, and analogues
0	156	w/o MS2:Mycosporine serinol	52	1.25882	1.30528	1.40402	262.127	26585.6	66782.7	null	[M+H]+	M + 0	adduct linked to 166_[M+H-H2O]+; found in higher mz's MsMs_154; found in higher mz's MsMs_152		262.128	C11H19NO6		VVTDHOIRNPCGTH-NSHDSACASA-N	O=C1C(OC)=C(NC(CO)CO)CC(O)(CO)C1	530	TRUE	TRUE	FALSE		null	null	null	99.5	192.542	261.64484:56 261.67676:32 261.69891:15 261.71997:32 261.74017:35 261.76166:74 261.8103:78 261.8331:12 261.86267:182 261.88739:63 261.922:82 261.94492:21 261.9791:296 262.01978:312 262.05566:1185 262.10516:13384 262.12701:19962 262.1868:117 262.21118:75 262.23325:10 262.26785:19 262.28329:55 262.32803:58 262.34503:60 262.36322:48 262.39349:106 262.41855:36 262.47217:48 262.53696:28 262.58575:45 26…	49.94788:20 49.95413:15 49.9609:13 49.96957:38 49.9792:85 49.99642:68 50.01324:18 50.02039:14 50.02817:23 50.03484:16 50.04669:31 50.05738:89 50.06566:48 50.07687:22 50.08621:13 50.09303:75 50.12428:25 50.13567:65 50.14495:31 50.15232:62 50.17783:22 50.18573:14 50.19276:28 50.20411:65 50.21613:19 50.22929:72 50.24477:38 50.25241:127 50.26484:138 50.27527:27 50.28317:19 50.29065:30 50.29667:31 50.…	S:\shares\bw02hortidata\Group_Geelen\jingjili\_data\_Results\Notebook1\Bio2Bio\LC-HRMS\MS-DIAL+FINDER\52\Crude\ESI+\52ESI+\ID00168_1.31_262.13.mat	ID00168_1.31_262.13	29382	11158	262.127	[M+H]+	66782.7
0	157	w/o MS2:phenylglucoside	52	1.26463	1.30528	1.38658	274.135	11160.4	28735.9	null	[M+H-H2O]+	M + 0	adduct linked to 202_[M+Na]+; found in higher mz's MsMs_154		274.129	C12H16O6	Phenolic glycosides	NEZJDVYDSZTRFS-RMPHRYRLSA-N	OCC1OC(OC=2C=CC=CC2)C(O)C(O)C1O	530	TRUE	TRUE	FALSE		null	null	null	80.1	62.7594	273.65515:53 273.6846:182 273.728:42 273.74258:14 273.78436:13 273.81442:51 273.84366:16 273.86377:26 273.88507:108 273.91901:75 273.94452:285 273.97354:84 273.9881:119 274.01129:84 274.03888:276 274.09418:6616 274.13516:7433 274.18237:411 274.24399:81 274.27869:46 274.28983:32 274.32056:18 274.34952:23 274.39575:67 274.42697:72 274.46732:48 274.49881:31 274.52322:50 274.5484:26 274.57031:107 274…	49.94788:20 49.95413:15 49.9609:13 49.96957:38 49.9792:85 49.99642:68 50.01324:18 50.02039:14 50.02817:23 50.03484:16 50.04669:31 50.05738:89 50.06566:48 50.07687:22 50.08621:13 50.09303:75 50.12428:25 50.13567:65 50.14495:31 50.15232:62 50.17783:22 50.18573:14 50.19276:28 50.20411:65 50.21613:19 50.22929:72 50.24477:38 50.25241:127 50.26484:138 50.27527:27 50.28317:19 50.29065:30 50.29667:31 50.…	S:\shares\bw02hortidata\Group_Geelen\jingjili\_data\_Results\Notebook1\Bio2Bio\LC-HRMS\MS-DIAL+FINDER\52\Crude\ESI+\52ESI+\ID00169_1.31_274.14.mat	ID00169_1.31_274.14	29382	11514	274.135	[M+H-H2O]+	28735.9
1	158	w/o MS2:Indole-3-acetyl-L-valine	52	1.25882	1.30528	1.40402	275.135	37144.2	84349.4	null	[M+H]+	M + 0	found in higher mz's MsMs_212; found in higher mz's MsMs_232; found in higher mz's MsMs_175; found in higher mz's MsMs_230; found in higher mz's MsMs_229; found in higher mz's MsMs_228; found in higher mz's MsMs_225; found in higher mz's MsMs_224; found in higher mz's MsMs_154; found in higher mz's MsMs_223; found in higher mz's MsMs_174; found in higher mz's MsMs_173	5.608	275.139	C15H18N2O3	Valine and derivatives	AZEGJHGXTSUPPG-AWEZNQCLSA-N	CC(C)[C@H](N=C(O)CC1=CNC2=CC=CC=C12)C(O)=O	530	TRUE	TRUE	FALSE	99.9	null	null	null	62.2	188.523	274.65234:144 274.68631:118 274.71909:30 274.7486:52 274.76755:38 274.78409:18 274.80994:114 274.84833:185 274.89023:147 274.9057:59 274.92615:41 274.95874:65 274.99838:155 275.03027:368 275.06055:214 275.08621:1178 275.13507:50254 275.18112:162 275.20157:216 275.21768:76 275.26584:44 275.28653:83 275.31223:18 275.33148:46 275.3472:19 275.37225:94 275.401:34 275.44351:29 275.46283:13 275.49808:15…	49.94788:20 49.95413:15 49.9609:13 49.96957:38 49.9792:85 49.99642:68 50.01324:18 50.02039:14 50.02817:23 50.03484:16 50.04669:31 50.05738:89 50.06566:48 50.07687:22 50.08621:13 50.09303:75 50.12428:25 50.13567:65 50.14495:31 50.15232:62 50.17783:22 50.18573:14 50.19276:28 50.20411:65 50.21613:19 50.22929:72 50.24477:38 50.25241:127 50.26484:138 50.27527:27 50.28317:19 50.29065:30 50.29667:31 50.…	S:\shares\bw02hortidata\Group_Geelen\jingjili\_data\_Results\Notebook1\Bio2Bio\LC-HRMS\MS-DIAL+FINDER\52\Crude\ESI+\52ESI+\ID00170_1.31_275.14.mat	ID00170_1.31_275.14	29382	11557	275.135	[M+H]+	84349.4	N2-Succinoylarginine	5.7385	HMDB=HMDB0032764,ChEBI=CHEBI:17705;CHEBI:58241,DrugBank=DB02501,FooDB=FDB010731,ECMDB=ECMDB20179,PubChem=25245674;439968,UNPD=UNPD164541,COCONUT=CNP0273687	C10H18N4O5	N-acyl-L-alpha-amino acids	UMOXFSXIFQOWTD-UHFFFAOYNA-N	O=C(O)CCC(O)=NC(C(=O)O)CCCNC(=N)N	Organic compounds	Organic acids and derivatives	Carboxylic acids and derivatives	Amino acids, peptides, and analogues
1	161	w/o MS2:(Z)-2-methyl-4-[(2R,3R,4S,5S,6R)-3,4,5-trihydroxy-6-(hydroxymethyl)oxan-2-yl]oxybut-2-enenitrile	52	1.21237	1.30528	1.34593	298.079	4942.4	14329.5	null	[M+Na]+	M + 0	adduct linked to 174_[M+ACN+H]+; found in higher mz's MsMs_154		298.082	C11H17NO6	Fatty acyl glycosides of mono- and disaccharides	ZMELGIPFIBWPHX-GMLQCYRESA-N	N#CC(=CCOC1OC(CO)C(O)C(O)C1O)C	530	TRUE	TRUE	FALSE		null	null	null	97.5	42.9421	297.59326:52 297.61847:73 297.63422:70 297.67441:15 297.68948:11 297.73148:25 297.74783:29 297.76508:12 297.79669:25 297.82574:42 297.85339:12 297.87177:29 297.91519:250 297.93802:57 297.9646:105 297.98938:140 298.00882:231 298.04675:271 298.07956:5526 298.11801:696 298.13553:530 298.17096:165 298.18774:150 298.20929:51 298.23062:44 298.24976:91 298.27084:40 298.29153:12 298.32175:12 298.34076:29…	49.94788:20 49.95413:15 49.9609:13 49.96957:38 49.9792:85 49.99642:68 50.01324:18 50.02039:14 50.02817:23 50.03484:16 50.04669:31 50.05738:89 50.06566:48 50.07687:22 50.08621:13 50.09303:75 50.12428:25 50.13567:65 50.14495:31 50.15232:62 50.17783:22 50.18573:14 50.19276:28 50.20411:65 50.21613:19 50.22929:72 50.24477:38 50.25241:127 50.26484:138 50.27527:27 50.28317:19 50.29065:30 50.29667:31 50.…	S:\shares\bw02hortidata\Group_Geelen\jingjili\_data\_Results\Notebook1\Bio2Bio\LC-HRMS\MS-DIAL+FINDER\52\Crude\ESI+\52ESI+\ID00173_1.31_298.08.mat	ID00173_1.31_298.08	29382	12192	298.079	[M+Na]+	14329.5	5-[3-(2H-1,3-benzodioxol-5-yl)-1,2,4-oxadiazol-5-yl]pyrrolidin-3-ol	5.066	COCONUT=CNP0183513	C13H13N3O4	Benzodioxoles	JZFAKCMFNNQDIQ-UHFFFAOYSA-N	OC1CNC(C2=NC(=NO2)C=3C=CC=4OCOC4C3)C1	Organic compounds	Organoheterocyclic compounds	Benzodioxoles
1	162	w/o MS2:NCGC00347808-02_C18H22O6_(5E,11E)-7,8,14,16-Tetrahydroxy-3-methyl-3,4,7,8,9,10-hexahydro-1H-2-benzoxacyclotetradecin-1-one	52	1.22978	1.30528	1.35755	317.135	5242.68	14873.9	null	[M+ACN+H]+	M + 0	adduct linked to 173_[M+Na]+; found in higher mz's MsMs_154		317.138	C18H22O6	Macrolides and analogues	NHAQNKDEUQPSIX-JHMJBTLWSA-N	O=C1OC(C)CC=CC(O)C(O)CCC=CC=2C=C(O)C=C(O)C12	530	TRUE	TRUE	FALSE		null	null	null	63.1	23.5691	316.6463:71 316.67194:38 316.68994:18 316.72275:37 316.74603:22 316.7674:32 316.79843:137 316.83987:82 316.88016:53 316.90491:87 316.92957:26 316.96289:72 316.9863:61 317.00531:145 317.02374:151 317.04276:169 317.08713:576 317.13535:5597 317.1727:331 317.21103:91 317.22919:99 317.25085:20 317.27039:50 317.32593:37 317.35233:29 317.36676:15 317.40607:39 317.43115:13 317.49225:74 317.53409:12 317.5…	49.94788:20 49.95413:15 49.9609:13 49.96957:38 49.9792:85 49.99642:68 50.01324:18 50.02039:14 50.02817:23 50.03484:16 50.04669:31 50.05738:89 50.06566:48 50.07687:22 50.08621:13 50.09303:75 50.12428:25 50.13567:65 50.14495:31 50.15232:62 50.17783:22 50.18573:14 50.19276:28 50.20411:65 50.21613:19 50.22929:72 50.24477:38 50.25241:127 50.26484:138 50.27527:27 50.28317:19 50.29065:30 50.29667:31 50.…	S:\shares\bw02hortidata\Group_Geelen\jingjili\_data\_Results\Notebook1\Bio2Bio\LC-HRMS\MS-DIAL+FINDER\52\Crude\ESI+\52ESI+\ID00174_1.31_317.14.mat	ID00174_1.31_317.14	29382	12625	317.135	[M+ACN+H]+	14873.9	5'-Deoxytoyocamycin	5.2784	KNApSAcK=C00017105,UNPD=UNPD77576,NPA=NPA021295,COCONUT=CNP0377562	C12H13N5O3	Glycosylamines	FONCIRHYMMLGTI-PUXGGNOBNA-N	N#CC1=CN(C=2N=CN=C(N)C12)C3OC(C)C(O)C3O	Organic compounds	Organic oxygen compounds	Organooxygen compounds	Carbohydrates and carbohydrate conjugates
1	163	w/o MS2:methyl 2-[[4-hydroxy-3-(3-methylbut-2-enyl)phenyl]methyl]-3-(4-hydroxyphenyl)-4-methoxy-5-oxofuran-2-carboxylate	52	1.26463	1.30528	1.38658	439.176	11017.1	25453.2	null	[M+H]+	M + 0	found in higher mz's MsMs_212; found in higher mz's MsMs_232		439.174	C25H26O7		FCSKUNOKIVAIKK-UHFFFAOYSA-N	O=C1OC(C(=O)OC)(C(C=2C=CC(O)=CC2)=C1OC)CC3=CC=C(O)C(=C3)CC=C(C)C	530	TRUE	TRUE	FALSE		null	null	null	63.8	113.245	438.70035:106 438.74591:52 438.81473:10 438.83932:32 438.86627:19 438.9129:103 438.97998:55104 439.06616:428 439.11029:923 439.17651:15676 439.24796:206 439.27539:95 439.3244:20 439.34775:15 439.39124:57 439.42282:141 439.4581:39 439.48874:74 439.51581:45 439.5343:43 439.5831:39 439.60739:17 439.64206:13 439.66129:24 439.69189:41 439.72958:55 439.77667:14 439.84586:55 439.89578:37 439.91876:34 43…	49.94788:20 49.95413:15 49.9609:13 49.96957:38 49.9792:85 49.99642:68 50.01324:18 50.02039:14 50.02817:23 50.03484:16 50.04669:31 50.05738:89 50.06566:48 50.07687:22 50.08621:13 50.09303:75 50.12428:25 50.13567:65 50.14495:31 50.15232:62 50.17783:22 50.18573:14 50.19276:28 50.20411:65 50.21613:19 50.22929:72 50.24477:38 50.25241:127 50.26484:138 50.27527:27 50.28317:19 50.29065:30 50.29667:31 50.…	S:\shares\bw02hortidata\Group_Geelen\jingjili\_data\_Results\Notebook1\Bio2Bio\LC-HRMS\MS-DIAL+FINDER\52\Crude\ESI+\52ESI+\ID00175_1.31_439.18.mat	ID00175_1.31_439.18	29382	15205	439.176	[M+H]+	25453.2	N-{11-benzoyl-6-oxo-7,11-diazatricyclo[7.3.1.0?,?]trideca-2,4-dien-5-yl}-4-cyanobenzamide	5.0787	COCONUT=CNP0043758	C26H22N4O3	N-benzoylpiperidines	NXWZMMUEYYJARY-UHFFFAOYSA-N	N#CC1=CC=C(C=C1)C(=O)NC2=CC=C3N(C2=O)CC4CN(C(=O)C=5C=CC=CC5)CC3C4	Organic compounds	Organoheterocyclic compounds	Piperidines	N-acylpiperidines
1	164	w/o MS2:Uracil; CE10; ISAKRJDGNUQOIC-UHFFFAOYSA-N	53	1.26463	1.31108	1.42723	113.034	11812.7	34761	null	[M+H]+	M + 0	found in higher mz's MsMs_154; found in higher mz's MsMs_152; found in higher mz's MsMs_153; found in higher mz's MsMs_160; found in higher mz's MsMs_184; found in higher mz's MsMs_183; found in higher mz's MsMs_182; found in higher mz's MsMs_218; found in higher mz's MsMs_159; found in higher mz's MsMs_181; found in higher mz's MsMs_151; found in higher mz's MsMs_179; found in higher mz's MsMs_1…	2.652	113.035	C4H4N2O2	Pyrimidones	ISAKRJDGNUQOIC-UHFFFAOYSA-N	c1cnc(nc1O)O	530	TRUE	TRUE	FALSE	100	null	null	null	65.1	101.009	112.53481:20 112.55785:69 112.57252:15 112.59506:171 112.61873:27 112.63651:33 112.64915:29 112.66975:46 112.68489:58 112.7114:61 112.72479:8 112.73981:94 112.75532:80 112.76958:54 112.78479:51 112.7981:114 112.81416:86 112.82195:77 112.83461:32 112.84805:48 112.87358:71 112.88709:41 112.89625:24 112.91495:74 112.93515:9 112.95494:1441 112.98531:138 112.99966:22 113.03434:16098 113.05961:106 113.…	49.94212:25 49.94744:8 49.95414:9 49.96157:93 49.97112:59 49.98772:65 49.99477:22 50.00588:71 50.01624:11 50.02132:35 50.0312:15 50.04356:103 50.05339:24 50.06342:139 50.07624:40 50.10429:34 50.11425:29 50.12249:52 50.14643:26 50.16025:52 50.17148:16 50.1828:115 50.19421:102 50.20163:41 50.20669:31 50.21515:14 50.23607:83 50.24528:13 50.25385:28 50.25996:19 50.26883:33 50.27764:29 50.28654:36 50.…	S:\shares\bw02hortidata\Group_Geelen\jingjili\_data\_Results\Notebook1\Bio2Bio\LC-HRMS\MS-DIAL+FINDER\52\Crude\ESI+\52ESI+\ID00176_1.31_113.03.mat	ID00176_1.31_113.03	29373	4547	113.034	[M+H]+	34761	Uracil	5.6329	HMDB=HMDB0000300,KNApSAcK=C00001513,ChEBI=CHEBI:17568,DrugBank=DB03419,SMPDB=PW_C000204,YMDB=YMDB00098,FooDB=FDB006426,NANPDB=NANPDB_2986,STOFF=STOFF_619,BMDB=BMDB00300,Urine=HMDB0000300,Saliva=HMDB0000300,Feces=HMDB0000300,ECMDB=ECMDB00300,CSF=HMDB0000300,Serum=HMDB0000300,PubChem=1174,PlantCyc=URACIL,UNPD=UNPD158468,BLEXP=BLEXPDB00000001174,COCONUT=CNP0289236	C4H4N2O2	Pyrimidones	ISAKRJDGNUQOIC-UHFFFAOYSA-N	O=C1C=CNC(=O)N1	Organic compounds	Organoheterocyclic compounds	Diazines	Pyrimidines and pyrimidine derivatives
1	165	w/o MS2:6-Hydroxynicotinic acid	53	1.26463	1.31108	1.3982	140.034	7462.32	34519.9	null	[M+H]+	M + 0	found in higher mz's MsMs_212; found in higher mz's MsMs_232; found in higher mz's MsMs_230; found in higher mz's MsMs_209; found in higher mz's MsMs_229; found in higher mz's MsMs_228; found in higher mz's MsMs_225; found in higher mz's MsMs_224; found in higher mz's MsMs_154; found in higher mz's MsMs_208; found in higher mz's MsMs_207; found in higher mz's MsMs_205; found in higher mz's MsMs_2…		140.034	C6H5NO3	Pyridinecarboxylic acids	BLHCMGRVFXRYRN-UHFFFAOYSA-N	OC(=O)C1=CN=C(O)C=C1	530	TRUE	TRUE	FALSE		null	null	null	65.3	24.8165	139.53693:8 139.54842:19 139.56149:27 139.58316:192 139.59563:205 139.64117:14 139.65668:9 139.66721:41 139.68364:46 139.69942:45 139.71156:10 139.73213:67 139.7475:143 139.76501:24 139.77748:60 139.79817:55 139.81082:21 139.84267:99 139.85643:42 139.88757:101 139.90866:52 139.92679:59 139.93411:59 139.96175:875 139.98637:263 139.99783:265 140.00986:126 140.03412:6451 140.05962:418 140.07036:1704…	49.94212:25 49.94744:8 49.95414:9 49.96157:93 49.97112:59 49.98772:65 49.99477:22 50.00588:71 50.01624:11 50.02132:35 50.0312:15 50.04356:103 50.05339:24 50.06342:139 50.07624:40 50.10429:34 50.11425:29 50.12249:52 50.14643:26 50.16025:52 50.17148:16 50.1828:115 50.19421:102 50.20163:41 50.20669:31 50.21515:14 50.23607:83 50.24528:13 50.25385:28 50.25996:19 50.26883:33 50.27764:29 50.28654:36 50.…	S:\shares\bw02hortidata\Group_Geelen\jingjili\_data\_Results\Notebook1\Bio2Bio\LC-HRMS\MS-DIAL+FINDER\52\Crude\ESI+\52ESI+\ID00177_1.31_140.03.mat	ID00177_1.31_140.03	29373	5963	140.034	[M+H]+	34519.9	4-Nitrophenol	5.5827	HMDB=HMDB0001232;HMDB0062627,ChEBI=CHEBI:16836;CHEBI:57917,DrugBank=DB04417,SMPDB=PW_C000954,YMDB=YMDB00316,T3DB=T3D0257,FooDB=FDB022503,STOFF=STOFF_5339,BMDB=BMDB01232,Urine=HMDB0001232,ECMDB=ECMDB01232,Serum=HMDB0001232,PubChem=644235;980,PlantCyc=P-NITROPHENOL,UNPD=UNPD145573,BLEXP=BLEXPDB00000000980,COCONUT=CNP0273783	C6H5NO3	Nitrophenols	BTJIUGUIPKRLHP-UHFFFAOYSA-N	O=[N+]([O-])C1=CC=C(O)C=C1	Organic compounds	Benzenoids	Phenols	Nitrophenols
1	166	w/o MS2:Unknown (carbon number 7); PlaSMA ID-161	53	1.2472	1.31108	1.40402	142.087	4068.1	15163.5	null	[M+ACN+H]+	M + 0	adduct linked to 156_[M+Na]+; found in higher mz's MsMs_152; found in higher mz's MsMs_239; found in higher mz's MsMs_160; found in higher mz's MsMs_182; found in higher mz's MsMs_159; found in higher mz's MsMs_181; found in higher mz's MsMs_238; found in higher mz's MsMs_151	2.14	142.086	C7H11NO2	Unknown			530	TRUE	TRUE	FALSE	100	null	null	null	99.7	30.276	141.61028:48 141.62418:16 141.63448:18 141.66145:9 141.67606:68 141.69916:39 141.71243:17 141.73372:40 141.74371:115 141.75349:67 141.78026:24 141.79323:63 141.80585:17 141.81836:25 141.8333:35 141.86971:29 141.87921:17 141.88907:18 141.90158:79 141.91566:105 141.92529:99 141.95908:11744 141.98941:222 142.00386:97 142.02417:365 142.05066:1736 142.08681:2936 142.12627:223 142.14951:33 142.16022:80…	49.94212:25 49.94744:8 49.95414:9 49.96157:93 49.97112:59 49.98772:65 49.99477:22 50.00588:71 50.01624:11 50.02132:35 50.0312:15 50.04356:103 50.05339:24 50.06342:139 50.07624:40 50.10429:34 50.11425:29 50.12249:52 50.14643:26 50.16025:52 50.17148:16 50.1828:115 50.19421:102 50.20163:41 50.20669:31 50.21515:14 50.23607:83 50.24528:13 50.25385:28 50.25996:19 50.26883:33 50.27764:29 50.28654:36 50.…	S:\shares\bw02hortidata\Group_Geelen\jingjili\_data\_Results\Notebook1\Bio2Bio\LC-HRMS\MS-DIAL+FINDER\52\Crude\ESI+\52ESI+\ID00178_1.31_142.09.mat	ID00178_1.31_142.09	29373	6061	142.087	[M+ACN+H]+	15163.5	Tiglic acid	5.7635	HMDB=HMDB0001470;HMDB0029608;HMDB0132474,KNApSAcK=C00001207;C00029460,ChEBI=CHEBI:36431;CHEBI:9592;CHEBI:36432,FooDB=FDB000774;FDB000775,STOFF=STOFF_6634,BMDB=BMDB01470,LipidMAPS=LMFA01020029;LMFA01020030,UNPD=UNPD116730;UNPD161630,BLEXP=BLEXPDB00000006656,COCONUT=CNP0238363	C5H8O2	Methyl-branched fatty acids	UIERETOOQGIECD-ONEGZZNKSA-N	O=C(O)C(=CC)C	Organic compounds	Lipids and lipid-like molecules	Fatty Acyls	Fatty acids and conjugates
1	167	w/o MS2:Guanine; CE10; UYTPUPDQBNUYGX-UHFFFAOYSA-N	53	1.28205	1.31108	1.36335	152.057	5626.68	19409.5	null	[M+H-H2O]+	M + 0	adduct linked to 184_[M+Na]+; adduct linked to 185_[M+CH3OH+H]+; found in higher mz's MsMs_212; found in higher mz's MsMs_232; found in higher mz's MsMs_175; found in higher mz's MsMs_230; found in higher mz's MsMs_209; found in higher mz's MsMs_229; found in higher mz's MsMs_228; found in higher mz's MsMs_225; found in higher mz's MsMs_224; found in higher mz's MsMs_154; found in higher mz's MsM…	7.288	152.057	C5H5N5O	Purines and purine derivatives	UYTPUPDQBNUYGX-UHFFFAOYSA-N	c1nc2c([nH]1)[nH]c(=N)nc2O	530	TRUE	TRUE	FALSE	99.8	null	null	null	63.3	20.2904	151.57579:57 151.58871:13 151.61208:30 151.63596:33 151.64705:62 151.65802:22 151.66736:21 151.68436:97 151.69914:41 151.73763:45 151.76042:33 151.77237:81 151.78606:42 151.79692:26 151.8158:83 151.83141:53 151.83873:19 151.85677:10 151.86749:25 151.87875:48 151.89384:25 151.91035:25 151.92064:11 151.93106:18 151.94402:122 151.96632:37 151.97736:74 151.99509:240 152.01489:159 152.0571:4789 152.07…	49.94212:25 49.94744:8 49.95414:9 49.96157:93 49.97112:59 49.98772:65 49.99477:22 50.00588:71 50.01624:11 50.02132:35 50.0312:15 50.04356:103 50.05339:24 50.06342:139 50.07624:40 50.10429:34 50.11425:29 50.12249:52 50.14643:26 50.16025:52 50.17148:16 50.1828:115 50.19421:102 50.20163:41 50.20669:31 50.21515:14 50.23607:83 50.24528:13 50.25385:28 50.25996:19 50.26883:33 50.27764:29 50.28654:36 50.…	S:\shares\bw02hortidata\Group_Geelen\jingjili\_data\_Results\Notebook1\Bio2Bio\LC-HRMS\MS-DIAL+FINDER\52\Crude\ESI+\52ESI+\ID00179_1.31_152.06.mat	ID00179_1.31_152.06	29373	6558	152.057	[M+H-H2O]+	19409.5	2,6-diamino-5-formamido-4-hydroxypyrimidine	4.7769	ChEBI=CHEBI:29145,PubChem=122328	C5H7N5O2	Hydropyrimidines	GIMRVVLNBSNCLO-UHFFFAOYNA-N	O=CNC1C(=O)N=C(N=C1N)N	Organic compounds	Organoheterocyclic compounds	Diazines	Pyrimidines and pyrimidine derivatives
1	169	w/o MS2:MLS001074870-01!6-O-Methylguanine	53	1.27043	1.31108	1.3924	166.072	5447.31	19530.8	null	[M+H-H2O]+	M + 0	adduct linked to 161_[M+CH3OH+H]+; found in higher mz's MsMs_153; found in higher mz's MsMs_160; found in higher mz's MsMs_184; found in higher mz's MsMs_183; found in higher mz's MsMs_182; found in higher mz's MsMs_218; found in higher mz's MsMs_159		166.076	C6H7N5O			n1cnc2c1nc(N)[nH]c2OC	530	TRUE	TRUE	FALSE		null	null	null	92.6	30.4619	165.57347:43 165.5873:53 165.5983:118 165.633:14 165.64413:155 165.65929:53 165.70317:12 165.73364:62 165.75671:181 165.77434:51 165.78355:46 165.79619:54 165.81357:11 165.82861:27 165.84837:64 165.8734:188 165.89111:22 165.92325:76 165.93878:17 165.95772:96 165.97139:197 165.98434:670 166.0157:185 166.02661:77 166.04616:440 166.07208:4440 166.09637:2046 166.12656:54 166.14214:36 166.1554:22 166.…	49.94212:25 49.94744:8 49.95414:9 49.96157:93 49.97112:59 49.98772:65 49.99477:22 50.00588:71 50.01624:11 50.02132:35 50.0312:15 50.04356:103 50.05339:24 50.06342:139 50.07624:40 50.10429:34 50.11425:29 50.12249:52 50.14643:26 50.16025:52 50.17148:16 50.1828:115 50.19421:102 50.20163:41 50.20669:31 50.21515:14 50.23607:83 50.24528:13 50.25385:28 50.25996:19 50.26883:33 50.27764:29 50.28654:36 50.…	S:\shares\bw02hortidata\Group_Geelen\jingjili\_data\_Results\Notebook1\Bio2Bio\LC-HRMS\MS-DIAL+FINDER\52\Crude\ESI+\52ESI+\ID00181_1.31_166.07.mat	ID00181_1.31_166.07	29373	6422	166.072	[M+H-H2O]+	19530.8	2,6-Diamino-4-hydroxy-5-N-methylformamidopyrimidine	4.9548	HMDB=HMDB0011657,ChEBI=CHEBI:28643,FooDB=FDB028348,BMDB=BMDB11657,COCONUT=CNP0026521	C6H9N5O2	Hydroxypyrimidines	CGWDNAFNQOBSCK-UHFFFAOYSA-N	O=CN(C=1C(O)=NC(=NC1N)N)C	Organic compounds	Organoheterocyclic compounds	Diazines	Pyrimidines and pyrimidine derivatives
0	170	w/o MS2:Tyrosine; LC-ESI-ITFT; MS2; CE 45.0 eV; [M+H]+	53	1.22398	1.31108	1.37497	182.084	5820.44	19621.1	null	[M+H-H2O]+	M + 0	adduct linked to 165_[M+ACN+H]+; found in higher mz's MsMs_154; found in higher mz's MsMs_153; found in higher mz's MsMs_160; found in higher mz's MsMs_184; found in higher mz's MsMs_183		182.081	C9H11NO3	Tyrosine and derivatives	OUYCCCASQSFEME-UHFFFAOYNA-N	NC(CC1=CC=C(O)C=C1)C(O)=O	530	TRUE	TRUE	FALSE		null	null	null	64.7	59.6048	181.5914:100 181.60461:40 181.61603:13 181.64178:147 181.66302:73 181.69189:45 181.70235:40 181.7309:40 181.78665:16 181.81149:60 181.83994:45 181.85663:56 181.87164:58 181.88846:31 181.91425:94 181.93138:118 181.952:162 181.99593:2471 182.01852:199 182.03384:540 182.04469:1765 182.08362:5151 182.11736:341 182.14426:73 182.16434:27 182.17937:98 182.21356:53 182.24342:16 182.25964:30 182.29536:10 …	49.94212:25 49.94744:8 49.95414:9 49.96157:93 49.97112:59 49.98772:65 49.99477:22 50.00588:71 50.01624:11 50.02132:35 50.0312:15 50.04356:103 50.05339:24 50.06342:139 50.07624:40 50.10429:34 50.11425:29 50.12249:52 50.14643:26 50.16025:52 50.17148:16 50.1828:115 50.19421:102 50.20163:41 50.20669:31 50.21515:14 50.23607:83 50.24528:13 50.25385:28 50.25996:19 50.26883:33 50.27764:29 50.28654:36 50.…	S:\shares\bw02hortidata\Group_Geelen\jingjili\_data\_Results\Notebook1\Bio2Bio\LC-HRMS\MS-DIAL+FINDER\52\Crude\ESI+\52ESI+\ID00182_1.31_182.08.mat	ID00182_1.31_182.08	29373	7200	182.084	[M+H-H2O]+	19621.1
1	171	w/o MS2:MLS000766899-01!	53	1.26463	1.31108	1.3982	188.093	11505	33984.1	null	[M+H]+	M + 0	adduct linked to 186_[M+Na]+; found in higher mz's MsMs_154; found in higher mz's MsMs_170; found in higher mz's MsMs_168; found in higher mz's MsMs_164; found in higher mz's MsMs_163; found in higher mz's MsMs_161; found in higher mz's MsMs_239; found in higher mz's MsMs_153; found in higher mz's MsMs_160; found in higher mz's MsMs_251; found in higher mz's MsMs_250		188.094	C9H9N5			n1cnc(nc1N)Nc2ccccc2	530	TRUE	TRUE	FALSE		null	null	null	99.3	79.8843	187.60777:25 187.6389:13 187.66733:67 187.68134:10 187.70221:48 187.72746:28 187.74364:90 187.77934:39 187.79749:97 187.83742:89 187.8582:52 187.87709:52 187.88904:124 187.92903:358 187.95381:293 187.98714:1021 188.00995:138 188.02484:59 188.05798:1899 188.09282:8751 188.12645:3391 188.1665:129 188.18816:14 188.20653:129 188.22928:7 188.24796:33 188.28705:14 188.31097:12 188.33401:30 188.35905:17…	49.94212:25 49.94744:8 49.95414:9 49.96157:93 49.97112:59 49.98772:65 49.99477:22 50.00588:71 50.01624:11 50.02132:35 50.0312:15 50.04356:103 50.05339:24 50.06342:139 50.07624:40 50.10429:34 50.11425:29 50.12249:52 50.14643:26 50.16025:52 50.17148:16 50.1828:115 50.19421:102 50.20163:41 50.20669:31 50.21515:14 50.23607:83 50.24528:13 50.25385:28 50.25996:19 50.26883:33 50.27764:29 50.28654:36 50.…	S:\shares\bw02hortidata\Group_Geelen\jingjili\_data\_Results\Notebook1\Bio2Bio\LC-HRMS\MS-DIAL+FINDER\52\Crude\ESI+\52ESI+\ID00183_1.31_188.09.mat	ID00183_1.31_188.09	29373	7373	188.093	[M+H]+	33984.1	amanozine	4.0999	ChEBI=CHEBI:134833	C9H9N5	1,3,5-triazine-2,4-diamines	YMFGJWGABDOFID-UHFFFAOYSA-N	N=1C=NC(=NC1N)NC=2C=CC=CC2	Organic compounds	Organoheterocyclic compounds	Triazines	Aminotriazines
0	172	w/o MS2:C10H9NO3; PlaSMA ID-569	53	1.2472	1.31108	1.37497	192.066	4497.61	13942.9	null	[M+Na]+	M + 0	adduct linked to 179_[M+H-H2O]+; found in higher mz's MsMs_154; found in higher mz's MsMs_239; found in higher mz's MsMs_153; found in higher mz's MsMs_160	5.97	192.065	C10H9NO3	Formula predicted			530	TRUE	TRUE	FALSE	99.9	null	null	null	65.6	18.6133	191.56976:98 191.59425:132 191.63281:52 191.67183:21 191.68407:25 191.71359:192 191.72705:83 191.74007:55 191.74803:36 191.77333:13 191.79791:26 191.82542:75 191.85477:49 191.87215:22 191.896:7 191.90883:36 191.92589:31 191.94238:51 191.96582:138 191.98759:116 192.00185:81 192.02811:788 192.04855:959 192.06593:2541 192.08749:1435 192.11229:300 192.13272:105 192.15489:34 192.17264:65 192.19284:17 …	49.94212:25 49.94744:8 49.95414:9 49.96157:93 49.97112:59 49.98772:65 49.99477:22 50.00588:71 50.01624:11 50.02132:35 50.0312:15 50.04356:103 50.05339:24 50.06342:139 50.07624:40 50.10429:34 50.11425:29 50.12249:52 50.14643:26 50.16025:52 50.17148:16 50.1828:115 50.19421:102 50.20163:41 50.20669:31 50.21515:14 50.23607:83 50.24528:13 50.25385:28 50.25996:19 50.26883:33 50.27764:29 50.28654:36 50.…	S:\shares\bw02hortidata\Group_Geelen\jingjili\_data\_Results\Notebook1\Bio2Bio\LC-HRMS\MS-DIAL+FINDER\52\Crude\ESI+\52ESI+\ID00184_1.31_192.07.mat	ID00184_1.31_192.07	29373	7520	192.066	[M+Na]+	13942.9
1	173	w/o MS2:2-(2-chlorophenyl)-4,4-dimethyl-4,5-dihydrooxazole	53	1.2414	1.31108	1.38078	210.065	4802.08	17675.2	null	[M+Na]+	M + 0	adduct linked to 183_[M+H]+; found in higher mz's MsMs_154; found in higher mz's MsMs_152		210.068	C11H12ClNO	Chlorobenzenes	VOMZEVDJNHHMLC-UHFFFAOYSA-N	ClC=1C=CC=CC1C2=NC(C)(C)CO2	530	TRUE	TRUE	FALSE		null	null	null	94.4	44.3906	209.56935:68 209.58813:30 209.60403:137 209.62885:35 209.72256:68 209.74765:11 209.76152:73 209.77805:56 209.80424:157 209.84084:13 209.86542:37 209.89275:40 209.92668:42 209.94969:430 209.96802:147 209.99205:190 210.02574:245 210.06461:5205 210.10941:282 210.1194:306 210.13399:159 210.1568:55 210.19025:15 210.2412:160 210.25922:36 210.28503:25 210.30397:76 210.32997:41 210.36115:71 210.38716:27 …	49.94212:25 49.94744:8 49.95414:9 49.96157:93 49.97112:59 49.98772:65 49.99477:22 50.00588:71 50.01624:11 50.02132:35 50.0312:15 50.04356:103 50.05339:24 50.06342:139 50.07624:40 50.10429:34 50.11425:29 50.12249:52 50.14643:26 50.16025:52 50.17148:16 50.1828:115 50.19421:102 50.20163:41 50.20669:31 50.21515:14 50.23607:83 50.24528:13 50.25385:28 50.25996:19 50.26883:33 50.27764:29 50.28654:36 50.…	S:\shares\bw02hortidata\Group_Geelen\jingjili\_data\_Results\Notebook1\Bio2Bio\LC-HRMS\MS-DIAL+FINDER\52\Crude\ESI+\52ESI+\ID00186_1.31_210.06.mat	ID00186_1.31_210.06	29373	8101	210.065	[M+Na]+	17675.2	Amrinone	4.2258	HMDB=HMDB0015496,ChEBI=CHEBI:2686,DrugBank=DB01427,STOFF=STOFF_2581,Urine=HMDB0015496,Serum=HMDB0015496,BLEXP=BLEXPDB00000003698,COCONUT=CNP0341076	C10H9N3O	Bipyridines and oligopyridines	RNLQIBCLLYYYFJ-UHFFFAOYSA-N	O=C1NC=C(C=C1N)C=2C=CN=CC2	Organic compounds	Organoheterocyclic compounds	Pyridines and derivatives	Bipyridines and oligopyridines
0	175	w/o MS2:Azaserine	53	1.26463	1.31108	1.3924	212.009	10077.9	34019.6	null	[M+H]+	M + 0			212.007	C5H7N3O4	L-alpha-amino acids	AGNGYMCLFWQVGX-PEQLYWQKSA-N	N#[N+]C=C(O)OCC(N)C(=O)[O-]	530	TRUE	TRUE	FALSE		null	null	null	62	61.4331	211.5406:38 211.56897:142 211.59167:33 211.60423:21 211.6179:14 211.66141:14 211.67719:16 211.69617:30 211.72482:21 211.74706:24 211.79434:190 211.84471:51 211.85764:17 211.89583:46 211.91039:108 211.94241:337 211.95964:143 211.97853:160 212.00902:10009 212.05621:1171 212.07947:285 212.09421:750 212.1115:530 212.13306:158 212.14844:112 212.16989:36 212.20975:86 212.2397:35 212.27689:89 212.306:32…	49.94212:25 49.94744:8 49.95414:9 49.96157:93 49.97112:59 49.98772:65 49.99477:22 50.00588:71 50.01624:11 50.02132:35 50.0312:15 50.04356:103 50.05339:24 50.06342:139 50.07624:40 50.10429:34 50.11425:29 50.12249:52 50.14643:26 50.16025:52 50.17148:16 50.1828:115 50.19421:102 50.20163:41 50.20669:31 50.21515:14 50.23607:83 50.24528:13 50.25385:28 50.25996:19 50.26883:33 50.27764:29 50.28654:36 50.…	S:\shares\bw02hortidata\Group_Geelen\jingjili\_data\_Results\Notebook1\Bio2Bio\LC-HRMS\MS-DIAL+FINDER\52\Crude\ESI+\52ESI+\ID00188_1.31_212.01.mat	ID00188_1.31_212.01	29373	8150	212.009	[M+H]+	34019.6
1	176	w/o MS2:NCGC00385522-01!7-hydroxy-6,8-dimethoxychromen-2-one	53	1.27043	1.31108	1.38658	240.091	4063.52	13835.9	null	[M+H]+	M + 0			240.087	C11H10O5	7-hydroxycoumarins	HOEVRHHMDJKUMZ-UHFFFAOYSA-N	O=C1OC=2C(OC)=C(O)C(OC)=CC2C=C1	530	TRUE	TRUE	FALSE		null	null	null	93.8	26.1301	239.59874:15 239.63261:22 239.69983:23 239.72414:58 239.75783:12 239.84225:159 239.86557:15 239.8828:37 239.91579:153 239.95795:200 239.98076:364 240.01123:97 240.04849:660 240.09058:2871 240.11855:585 240.13293:392 240.16148:1070 240.21165:74 240.23323:177 240.2888:106 240.30209:53 240.32605:12 240.37183:103 240.39067:25 240.42421:54 240.45193:69 240.48775:19 240.52727:13 240.54587:12 240.5696:3…	49.94212:25 49.94744:8 49.95414:9 49.96157:93 49.97112:59 49.98772:65 49.99477:22 50.00588:71 50.01624:11 50.02132:35 50.0312:15 50.04356:103 50.05339:24 50.06342:139 50.07624:40 50.10429:34 50.11425:29 50.12249:52 50.14643:26 50.16025:52 50.17148:16 50.1828:115 50.19421:102 50.20163:41 50.20669:31 50.21515:14 50.23607:83 50.24528:13 50.25385:28 50.25996:19 50.26883:33 50.27764:29 50.28654:36 50.…	S:\shares\bw02hortidata\Group_Geelen\jingjili\_data\_Results\Notebook1\Bio2Bio\LC-HRMS\MS-DIAL+FINDER\52\Crude\ESI+\52ESI+\ID00190_1.31_240.09.mat	ID00190_1.31_240.09	29373	9136	240.091	[M+H]+	13835.9	N-[2,3-dihydroxy-4-(methoxymethyl)cyclopentyl]methanesulfonamide	4.5331	COCONUT=CNP0007487	C8H17NO5S	Cyclopentanols	BIZPMNGUTBFZCL-UHFFFAOYSA-N	O=S(=O)(NC1CC(COC)C(O)C1O)C	Organic compounds	Organic oxygen compounds	Organooxygen compounds	Alcohols and polyols
1	178	w/o MS2:3-methoxy-6-methyl-6,7-dihydro-5h-dibenzo[c,e]azepin-2-ol	53	1.2472	1.31108	1.3924	256.129	12184.8	30660.4	null	[M+ACN+H]+	M + 0	adduct linked to 167_[M+CH3OH+H]+; found in higher mz's MsMs_154	4.96	256.13	C16H17NO2	Benzazepines	GJHXLOJRUGWNKP-UHFFFAOYSA-N	OC=1C=C2C=3C=CC=CC3CN(C)CC2=CC1OC	530	TRUE	TRUE	FALSE	99.9	null	null	null	65.7	77.4819	255.63464:13 255.64961:54 255.67192:18 255.75491:60 255.78072:17 255.79742:13 255.80991:12 255.83458:17 255.85797:48 255.87723:29 255.90501:66 255.9315:24 255.95134:130 255.97945:168 256.00186:73 256.0246:144 256.0361:339 256.08371:7940 256.12897:9456 256.19125:39 256.20422:19 256.21863:16 256.23724:80 256.26096:46 256.27505:23 256.28983:30 256.32794:96 256.3653:32 256.40082:135 256.42053:21 256.…	49.94212:25 49.94744:8 49.95414:9 49.96157:93 49.97112:59 49.98772:65 49.99477:22 50.00588:71 50.01624:11 50.02132:35 50.0312:15 50.04356:103 50.05339:24 50.06342:139 50.07624:40 50.10429:34 50.11425:29 50.12249:52 50.14643:26 50.16025:52 50.17148:16 50.1828:115 50.19421:102 50.20163:41 50.20669:31 50.21515:14 50.23607:83 50.24528:13 50.25385:28 50.25996:19 50.26883:33 50.27764:29 50.28654:36 50.…	S:\shares\bw02hortidata\Group_Geelen\jingjili\_data\_Results\Notebook1\Bio2Bio\LC-HRMS\MS-DIAL+FINDER\52\Crude\ESI+\52ESI+\ID00193_1.31_256.13.mat	ID00193_1.31_256.13	29373	9616	256.129	[M+ACN+H]+	30660.4	UNPD18130	4.9336	UNPD=UNPD18130,COCONUT=CNP0268909	C9H14N2O4	Alpha amino acids and derivatives	XPFDXOQLCBSANS-IFSCUNPJNA-N	O=C(O)CC1NC(=O)C(NC1=O)C(C)C	Organic compounds	Organic acids and derivatives	Carboxylic acids and derivatives	Amino acids, peptides, and analogues
1	179	w/o MS2:N-Caffeoylputrescine, (E)-	53	1.26463	1.31108	1.3924	273.12	9818.14	24983.4	null	[M+H]+	M + 0	found in higher mz's MsMs_154	2.55	273.12	C13H18N2O3	Hydroxycinnamic acids and derivatives	KTZNZCYTXQYEHT-GQCTYLIASA-N	O=C(C=CC1=CC=C(O)C(O)=C1)NCCCCN	530	TRUE	TRUE	FALSE	100	null	null	null	65.5	16.3477	272.63828:187 272.65631:96 272.70163:31 272.73343:19 272.75522:47 272.81967:25 272.84351:62 272.86969:32 272.88446:99 272.90485:99 272.92584:25 272.98993:296 273.03082:242 273.05298:276 273.07278:345 273.12012:12288 273.16217:272 273.19827:83 273.22989:12 273.25079:121 273.28729:40 273.30548:12 273.33524:48 273.37424:29 273.39001:62 273.43271:117 273.44586:52 273.49063:25 273.50565:52 273.52588:1…	49.94212:25 49.94744:8 49.95414:9 49.96157:93 49.97112:59 49.98772:65 49.99477:22 50.00588:71 50.01624:11 50.02132:35 50.0312:15 50.04356:103 50.05339:24 50.06342:139 50.07624:40 50.10429:34 50.11425:29 50.12249:52 50.14643:26 50.16025:52 50.17148:16 50.1828:115 50.19421:102 50.20163:41 50.20669:31 50.21515:14 50.23607:83 50.24528:13 50.25385:28 50.25996:19 50.26883:33 50.27764:29 50.28654:36 50.…	S:\shares\bw02hortidata\Group_Geelen\jingjili\_data\_Results\Notebook1\Bio2Bio\LC-HRMS\MS-DIAL+FINDER\52\Crude\ESI+\52ESI+\ID00197_1.31_273.12.mat	ID00197_1.31_273.12	29373	10035	273.12	[M+H]+	24983.4	Fumarylcarboxamido-L-2,3-diaminopropionyl-L-alanine	5.0485	KNApSAcK=C00018834,UNPD=UNPD16229,NPA=NPA002194,COCONUT=CNP0292793	C10H16N4O5	Peptides	XMSWOFBDXIPAAF-UHFFFAOYNA-N	O=C(N)C=CC(=O)NCC(N)C(=O)NC(C(=O)O)C	Organic compounds	Organic acids and derivatives	Carboxylic acids and derivatives	Amino acids, peptides, and analogues
1	180	w/o MS2:(R)-1-(3,4-dihydroxybenzyl)-1,2,3,4-tetrahydroisoquinoline-6,7-diol	53	1.27043	1.31108	1.3982	288.12	3850.96	13983.4	null	[M+H]+	M + 0	adduct linked to 221_[M+H-H2O]+	4.55	288.12	C16H17NO4	Benzylisoquinolines	ABXZOXDTHTTZJW-GFCCVEGCSA-N	OC1=CC=C(C=C1O)CC2NCCC3=CC(O)=C(O)C=C32	530	TRUE	TRUE	FALSE	99.9	null	null	null	65.7	30.7755	287.64685:31 287.66824:77 287.70001:56 287.79034:19 287.83038:13 287.85428:26 287.87454:108 287.89517:314 287.91898:89 287.95816:967 287.97964:3128 288.01511:288 288.04663:193 288.06976:567 288.12051:2517 288.14246:1013 288.16357:496 288.18134:249 288.20798:100 288.28201:82 288.32101:20 288.34424:25 288.37338:15 288.46237:35 288.49905:16 288.56165:57 288.60541:64 288.62604:102 288.65869:107 288.6…	49.94212:25 49.94744:8 49.95414:9 49.96157:93 49.97112:59 49.98772:65 49.99477:22 50.00588:71 50.01624:11 50.02132:35 50.0312:15 50.04356:103 50.05339:24 50.06342:139 50.07624:40 50.10429:34 50.11425:29 50.12249:52 50.14643:26 50.16025:52 50.17148:16 50.1828:115 50.19421:102 50.20163:41 50.20669:31 50.21515:14 50.23607:83 50.24528:13 50.25385:28 50.25996:19 50.26883:33 50.27764:29 50.28654:36 50.…	S:\shares\bw02hortidata\Group_Geelen\jingjili\_data\_Results\Notebook1\Bio2Bio\LC-HRMS\MS-DIAL+FINDER\52\Crude\ESI+\52ESI+\ID00198_1.31_288.12.mat	ID00198_1.31_288.12	29373	10427	288.12	[M+H]+	13983.4	UNPD186606	4.9097	UNPD=UNPD186606,COCONUT=CNP0174533	C12H13N7O2	Pteridines and derivatives	ZDGVKNGFBAQOOA-UHFFFAOYSA-N	O=C1NC(=O)C2=NC(=CN=C2N1)N(C)CCC=3N=CNC3	Organic compounds	Organoheterocyclic compounds	Pteridines and derivatives
1	181	w/o MS2:Unknown (carbon number 13); PlaSMA ID-1431	53	1.22978	1.31108	1.35173	289.175	6689.83	16625.4	null	[M+H]+	M + 0	found in higher mz's MsMs_154	3.93	289.176	C13H24N2O5	Unknown			530	TRUE	TRUE	FALSE	100	null	null	null	63.2	23.5793	288.68265:10 288.71384:20 288.73813:68 288.75806:7 288.79459:19 288.81998:82 288.85825:81 288.91132:138 288.96408:700 289.00476:264 289.02853:363 289.04953:216 289.06207:355 289.09399:400 289.11404:530 289.13849:1718 289.17532:7120 289.22525:144 289.26282:16 289.31177:12 289.3515:40 289.39996:41 289.41998:94 289.45291:158 289.48297:32 289.5004:13 289.56772:128 289.60983:286 289.65408:25 289.67947…	49.94212:25 49.94744:8 49.95414:9 49.96157:93 49.97112:59 49.98772:65 49.99477:22 50.00588:71 50.01624:11 50.02132:35 50.0312:15 50.04356:103 50.05339:24 50.06342:139 50.07624:40 50.10429:34 50.11425:29 50.12249:52 50.14643:26 50.16025:52 50.17148:16 50.1828:115 50.19421:102 50.20163:41 50.20669:31 50.21515:14 50.23607:83 50.24528:13 50.25385:28 50.25996:19 50.26883:33 50.27764:29 50.28654:36 50.…	S:\shares\bw02hortidata\Group_Geelen\jingjili\_data\_Results\Notebook1\Bio2Bio\LC-HRMS\MS-DIAL+FINDER\52\Crude\ESI+\52ESI+\ID00199_1.31_289.18.mat	ID00199_1.31_289.18	29373	10459	289.175	[M+H]+	16625.4	N-{[4-hydroxy-5-(hydroxymethyl)-3-(pyrrolidin-1-yl)oxolan-2-yl]methyl}-2-methoxyacetamide	4.8808	COCONUT=CNP0112177	C13H24N2O5	C-glycosyl compounds	KISRRQIUHJTJEN-UHFFFAOYSA-N	O=C(NCC1OC(CO)C(O)C1N2CCCC2)COC	Organic compounds	Organic oxygen compounds	Organooxygen compounds	Carbohydrates and carbohydrate conjugates
1	182	w/o MS2:Cnidilin	53	1.22978	1.31108	1.3982	301.104	3557.46	14432.8	null	[M+H]+	M + 0	adduct linked to 205_[M+ACN+H]+	6.79	301.1	C17H16O5	8-methoxypsoralens	NNDOCYLWULORAM-UHFFFAOYSA-N	O=C1OC=2C(OC)=C3OC=CC3=C(OCC=C(C)C)C2C=C1	530	TRUE	TRUE	FALSE	99.9	null	null	null	63.2	13.4347	300.65094:87 300.69934:15 300.75119:19 300.78159:15 300.8002:12 300.84164:182 300.87436:48 300.89529:80 300.92288:144 300.95264:22 300.98935:404 301.0423:1786 301.10431:2484 301.13556:1218 301.15421:825 301.20502:65 301.23633:43 301.26642:16 301.29163:15 301.31152:42 301.34225:53 301.36478:36 301.38062:15 301.41034:26 301.44452:33 301.4798:15 301.52402:15 301.54535:30 301.56241:22 301.58737:46 30…	49.94212:25 49.94744:8 49.95414:9 49.96157:93 49.97112:59 49.98772:65 49.99477:22 50.00588:71 50.01624:11 50.02132:35 50.0312:15 50.04356:103 50.05339:24 50.06342:139 50.07624:40 50.10429:34 50.11425:29 50.12249:52 50.14643:26 50.16025:52 50.17148:16 50.1828:115 50.19421:102 50.20163:41 50.20669:31 50.21515:14 50.23607:83 50.24528:13 50.25385:28 50.25996:19 50.26883:33 50.27764:29 50.28654:36 50.…	S:\shares\bw02hortidata\Group_Geelen\jingjili\_data\_Results\Notebook1\Bio2Bio\LC-HRMS\MS-DIAL+FINDER\52\Crude\ESI+\52ESI+\ID00200_1.31_301.1.mat	ID00200_1.31_301.1	29373	10772	301.104	[M+H]+	14432.8	2-(2,5-dioxopyrrolidin-1-yl)ethyl azepane-1-carbodithioate	4.4184	COCONUT=CNP0039238	C13H20N2O2S2	Azepanes	FUJMWDVMGHUBNP-UHFFFAOYSA-N	O=C1N(C(=O)CC1)CCSC(=S)N2CCCCCC2	Organic compounds	Organoheterocyclic compounds	Azepanes
1	183	w/o MS2:O-methylisopiline	53	1.27043	1.31108	1.35755	312.129	3925.69	9632.61	null	[M+H]+	M + 0			312.13	C19H21NO3		DFSIAHJRDUTPMX-CQSZACIVSA-N	O(C1=C(OC)C=2C3=CC=CC=C3CC4NCCC(=C1OC)C24)C	530	TRUE	TRUE	FALSE		null	null	null	99.4	33.5294	311.63699:27 311.66779:54 311.69156:17 311.70923:12 311.73019:86 311.74478:44 311.81039:26 311.84601:16 311.89105:85 311.91238:29 311.93536:89 311.95508:83 311.978:106 311.99115:55 312.0148:73 312.03448:48 312.06543:402 312.12888:5182 312.20111:31 312.23114:14 312.24832:13 312.26608:25 312.2915:15 312.31161:28 312.37622:13 312.42505:60 312.4552:128 312.48215:766 312.52866:34 312.55951:99 312.5926…	49.94212:25 49.94744:8 49.95414:9 49.96157:93 49.97112:59 49.98772:65 49.99477:22 50.00588:71 50.01624:11 50.02132:35 50.0312:15 50.04356:103 50.05339:24 50.06342:139 50.07624:40 50.10429:34 50.11425:29 50.12249:52 50.14643:26 50.16025:52 50.17148:16 50.1828:115 50.19421:102 50.20163:41 50.20669:31 50.21515:14 50.23607:83 50.24528:13 50.25385:28 50.25996:19 50.26883:33 50.27764:29 50.28654:36 50.…	S:\shares\bw02hortidata\Group_Geelen\jingjili\_data\_Results\Notebook1\Bio2Bio\LC-HRMS\MS-DIAL+FINDER\52\Crude\ESI+\52ESI+\ID00201_1.31_312.13.mat	ID00201_1.31_312.13	29373	11039	312.129	[M+H]+	9632.61	UNPD146730	5.1008	UNPD=UNPD146730,COCONUT=CNP0288312	C11H21NO9	Glutamic acid and derivatives	LOSIPCYWORXTAW-MPSFJKLFNA-N	O=C(O)CCC(NCC(O)C(O)C(O)C(O)CO)C(=O)O	Organic compounds	Organic acids and derivatives	Carboxylic acids and derivatives	Amino acids, peptides, and analogues
0	184	w/o MS2:Unknown (carbon number 11); PlaSMA ID-1663	53	1.27043	1.31108	1.38658	314.092	10334.6	25623.5	null	[M+Na]+	M + 0	adduct linked to 169_[M+H-H2O]+; found in higher mz's MsMs_154	1.83	314.092	C11H15N5O4S	Unknown			530	TRUE	TRUE	FALSE	100	null	null	null	60.9	73.6	313.59399:48 313.62241:60 313.63461:119 313.65692:35 313.68118:12 313.69983:55 313.71942:23 313.75983:56 313.8118:33 313.8313:14 313.88605:56 313.91092:32 313.93411:83 313.97141:690 314.02194:574 314.04645:413 314.09171:13174 314.14221:812 314.16229:183 314.19302:218 314.24854:20 314.28171:112 314.31726:78 314.34311:30 314.35754:14 314.41446:14 314.4574:15 314.47192:35 314.49585:45 314.51685:125 …	49.94212:25 49.94744:8 49.95414:9 49.96157:93 49.97112:59 49.98772:65 49.99477:22 50.00588:71 50.01624:11 50.02132:35 50.0312:15 50.04356:103 50.05339:24 50.06342:139 50.07624:40 50.10429:34 50.11425:29 50.12249:52 50.14643:26 50.16025:52 50.17148:16 50.1828:115 50.19421:102 50.20163:41 50.20669:31 50.21515:14 50.23607:83 50.24528:13 50.25385:28 50.25996:19 50.26883:33 50.27764:29 50.28654:36 50.…	S:\shares\bw02hortidata\Group_Geelen\jingjili\_data\_Results\Notebook1\Bio2Bio\LC-HRMS\MS-DIAL+FINDER\52\Crude\ESI+\52ESI+\ID00202_1.31_314.09.mat	ID00202_1.31_314.09	29373	11096	314.092	[M+Na]+	25623.5
1	185	w/o MS2:Biflorin	53	1.26463	1.31108	1.40402	331.124	4226.87	14141.5	null	[M+H-H2O]+	M + 0	adduct linked to 154_[M+H]+		331.122	C20H20O3	Naphthoquinones	DSVUOBIQVPVZST-UHFFFAOYSA-N	O=C1C(=O)C(=C2OC=C(C=3C=CC(=C1C23)C)CCC=C(C)C)C	530	TRUE	TRUE	FALSE		null	null	null	98.2	11.4255	330.65579:21 330.67032:34 330.68939:17 330.72101:36 330.74725:90 330.78302:14 330.8233:40 330.83878:23 330.87997:166 330.90207:236 330.93591:158 330.95642:175 330.97791:552 331.02078:157 331.03931:177 331.06943:906 331.1239:4260 331.1575:612 331.18738:169 331.20377:102 331.23187:83 331.2869:27 331.31046:36 331.36938:194 331.40421:50 331.4343:28 331.452:30 331.46396:23 331.4899:26 331.50641:26 331…	49.94212:25 49.94744:8 49.95414:9 49.96157:93 49.97112:59 49.98772:65 49.99477:22 50.00588:71 50.01624:11 50.02132:35 50.0312:15 50.04356:103 50.05339:24 50.06342:139 50.07624:40 50.10429:34 50.11425:29 50.12249:52 50.14643:26 50.16025:52 50.17148:16 50.1828:115 50.19421:102 50.20163:41 50.20669:31 50.21515:14 50.23607:83 50.24528:13 50.25385:28 50.25996:19 50.26883:33 50.27764:29 50.28654:36 50.…	S:\shares\bw02hortidata\Group_Geelen\jingjili\_data\_Results\Notebook1\Bio2Bio\LC-HRMS\MS-DIAL+FINDER\52\Crude\ESI+\52ESI+\ID00203_1.31_331.12.mat	ID00203_1.31_331.12	29373	11534	331.124	[M+H-H2O]+	14141.5	N2-(2-Carboxymethyl-2-hydroxysuccinoyl)arginine	5.0454	HMDB=HMDB0032766,FooDB=FDB010733,COCONUT=CNP0003173	C12H20N4O8	Arginine and derivatives	VFYGIOOMURRJLU-UHFFFAOYNA-N	O=C(O)CC(O)(C(=O)OC)C(=O)NC(C(=O)O)CCCNC(=N)N	Organic compounds	Organic acids and derivatives	Carboxylic acids and derivatives	Amino acids, peptides, and analogues
1	187	w/o MS2:anisodine	53	1.22398	1.31108	1.35755	342.129	8381.45	20218	null	[M+ACN+H]+	M + 0	adduct linked to 200_[M+H]+	3.82	342.13	C17H21NO5	Beta hydroxy acids and derivatives	JEJREKXHLFEVHN-QARARZEYSA-N	O=C(OC1CC2N(C)C(C1)C3OC32)C(O)(C=4C=CC=CC4)CO	530	TRUE	TRUE	FALSE	100	null	null	null	65.2	64.1086	341.63702:49 341.66388:49 341.69415:16 341.7576:77 341.86963:57 341.89188:32 341.93207:208 341.96182:60 341.98373:76 342.0162:173 342.04572:117 342.07144:180 342.12912:11154 342.18246:164 342.20206:160 342.22266:83 342.28357:22 342.31396:26 342.34048:97 342.37689:24 342.39697:20 342.46478:43 342.47592:16 342.54575:63 342.59277:202 342.61166:58 342.65891:76 342.69235:16 342.74435:16 342.7637:62 34…	49.94212:25 49.94744:8 49.95414:9 49.96157:93 49.97112:59 49.98772:65 49.99477:22 50.00588:71 50.01624:11 50.02132:35 50.0312:15 50.04356:103 50.05339:24 50.06342:139 50.07624:40 50.10429:34 50.11425:29 50.12249:52 50.14643:26 50.16025:52 50.17148:16 50.1828:115 50.19421:102 50.20163:41 50.20669:31 50.21515:14 50.23607:83 50.24528:13 50.25385:28 50.25996:19 50.26883:33 50.27764:29 50.28654:36 50.…	S:\shares\bw02hortidata\Group_Geelen\jingjili\_data\_Results\Notebook1\Bio2Bio\LC-HRMS\MS-DIAL+FINDER\52\Crude\ESI+\52ESI+\ID00205_1.31_342.13.mat	ID00205_1.31_342.13	29373	11796	342.129	[M+ACN+H]+	20218	2-(hydroxymethyl)-5-[(4-methoxy-2-nitrophenyl)amino]oxolane-3,4-diol	4.8117	COCONUT=CNP0364050	C12H16N2O7		FWQYZYBZRPETDU-UHFFFAOYSA-N	O=[N+]([O-])C1=CC(OC)=CC=C1NC2OC(CO)C(O)C2O	Organic compounds	Organic oxygen compounds	Organooxygen compounds	Carbohydrates and carbohydrate conjugates
0	189	w/o MS2:MLS000859914-01!WB-4101 hydrochloride	53	1.2472	1.31108	1.35755	346.17	3600.72	9044.76	null	[M+H]+	M + 0			346.172	C19H24ClNO5			Cl.O(c1cccc(OC)c1OCCNCC2Oc3ccccc3OC2)C	530	TRUE	TRUE	FALSE		null	null	null	98.6	39.9993	345.68292:56 345.74606:60 345.79828:142 345.83151:41 345.89026:68 345.93326:126 345.97348:539 345.99753:719 346.03793:373 346.07211:610 346.12308:1995 346.15561:1319 346.17032:2660 346.21243:216 346.27939:172 346.32941:80 346.38867:52 346.42468:42 346.44327:31 346.46362:20 346.49713:40 346.51663:67 346.54614:37 346.57684:55 346.61215:53 346.65277:40 346.6698:12 346.71228:32 346.75089:13 346.80649…	49.94212:25 49.94744:8 49.95414:9 49.96157:93 49.97112:59 49.98772:65 49.99477:22 50.00588:71 50.01624:11 50.02132:35 50.0312:15 50.04356:103 50.05339:24 50.06342:139 50.07624:40 50.10429:34 50.11425:29 50.12249:52 50.14643:26 50.16025:52 50.17148:16 50.1828:115 50.19421:102 50.20163:41 50.20669:31 50.21515:14 50.23607:83 50.24528:13 50.25385:28 50.25996:19 50.26883:33 50.27764:29 50.28654:36 50.…	S:\shares\bw02hortidata\Group_Geelen\jingjili\_data\_Results\Notebook1\Bio2Bio\LC-HRMS\MS-DIAL+FINDER\52\Crude\ESI+\52ESI+\ID00207_1.31_346.17.mat	ID00207_1.31_346.17	29373	11893	346.17	[M+H]+	9044.76
1	193	w/o MS2:pseudolaric acid B	53	1.26463	1.31108	1.42143	455.172	49878.9	115686	null	[M+H]+	M + 0		7.26	455.17	C23H28O8	Diterpene lactones	VDGOFNMYZYBUDT-LEGJBDPMSA-N	O=C(O)C(=CC=CC1(OC(=O)C23CC=C(C(=O)OC)CCC3(OC(=O)C)C1CC2)C)C	530	TRUE	TRUE	FALSE	99.8	null	null	null	65.9	544.788	454.67371:39 454.70389:30 454.72946:23 454.77896:81 454.79929:32 454.88229:116 454.9364:171 454.97586:80 455.00876:81 455.0365:159 455.07141:307 455.10004:545 455.17233:65795 455.27182:304 455.29709:71 455.35236:34 455.37979:12 455.41318:125 455.44589:19 455.47537:28 455.52292:36 455.552:55 455.58319:43 455.63779:38 455.70374:175 455.73154:52 455.75916:11 455.78241:31 455.84024:13 455.86847:49 45…	49.94212:25 49.94744:8 49.95414:9 49.96157:93 49.97112:59 49.98772:65 49.99477:22 50.00588:71 50.01624:11 50.02132:35 50.0312:15 50.04356:103 50.05339:24 50.06342:139 50.07624:40 50.10429:34 50.11425:29 50.12249:52 50.14643:26 50.16025:52 50.17148:16 50.1828:115 50.19421:102 50.20163:41 50.20669:31 50.21515:14 50.23607:83 50.24528:13 50.25385:28 50.25996:19 50.26883:33 50.27764:29 50.28654:36 50.…	S:\shares\bw02hortidata\Group_Geelen\jingjili\_data\_Results\Notebook1\Bio2Bio\LC-HRMS\MS-DIAL+FINDER\52\Crude\ESI+\52ESI+\ID00212_1.31_455.17.mat	ID00212_1.31_455.17	29373	15198	455.172	[M+H]+	115686	4-oxo-N-(6-{6-oxo-7,11-diazatricyclo[7.3.1.0?,?]trideca-2,4-dien-11-yl}pyridin-3-yl)-4H-chromene-2-carboxamide	4.8649	COCONUT=CNP0382422	C26H22N4O4	Cytisine and derivatives	OICMMOJEUAGSFO-UHFFFAOYSA-N	O=C1C=C(OC=2C=CC=CC12)C(=O)NC3=CN=C(C=C3)N4CC5C6=CC=CC(=O)N6CC(C4)C5	Organic compounds	Alkaloids and derivatives	Lupin alkaloids	Cytisine and derivatives
1	195	w/o MS2:Cisapride	53	1.27043	1.31108	1.42723	466.193	634603	1.34798e+06	null	[M+H]+	M + 0	found in higher mz's MsMs_217		466.19	C23H29ClFN3O4	Aminobenzamides	DCSUBABJRXZOMT-UHFFFAOYNA-N	FC1=CC=C(OCCCN2CCC(N=C(O)C3=CC(Cl)=C(N)C=C3OC)C(OC)C2)C=C1	530	TRUE	TRUE	FALSE		null	null	null	64.1	7770.05	465.69574:104 465.76324:183 465.8273:72 465.86511:37 465.93488:196 465.97406:355 466.008:168 466.03799:378 466.10101:903 466.12408:1026 466.19269:836168 466.24921:1668 466.29871:1051 466.33298:270 466.37988:2291 466.43359:347 466.48096:197 466.50452:223 466.56796:239 466.62155:156 466.65842:50 466.69836:115 466.72556:105 466.75806:64 466.79434:69 466.83652:117 466.86722:108 466.91147:147 466.9418…	49.94212:25 49.94744:8 49.95414:9 49.96157:93 49.97112:59 49.98772:65 49.99477:22 50.00588:71 50.01624:11 50.02132:35 50.0312:15 50.04356:103 50.05339:24 50.06342:139 50.07624:40 50.10429:34 50.11425:29 50.12249:52 50.14643:26 50.16025:52 50.17148:16 50.1828:115 50.19421:102 50.20163:41 50.20669:31 50.21515:14 50.23607:83 50.24528:13 50.25385:28 50.25996:19 50.26883:33 50.27764:29 50.28654:36 50.…	S:\shares\bw02hortidata\Group_Geelen\jingjili\_data\_Results\Notebook1\Bio2Bio\LC-HRMS\MS-DIAL+FINDER\52\Crude\ESI+\52ESI+\ID00214_1.31_466.19.mat	ID00214_1.31_466.19	29373	15756	466.193	[M+H]+	1.34798e+06	UNPD52473	5.0958	UNPD=UNPD52473,COCONUT=CNP0296845	C19H31NO12	Glycosyl-amino acids	LELNPYJXQDAQQF-WGQFYRDUNA-N	O=C(O)CCC(NC1=C(OC)C(=O)CC(O)(CO)C1)COC2OC(CO)C(O)C(O)C2O	Organic compounds	Organic acids and derivatives	Carboxylic acids and derivatives	Amino acids, peptides, and analogues
0	198	w/o MS2:methyl 3-(3-methylbut-2-enyl)-1,4-bis[[3,4,5-trihydroxy-6-(hydroxymethyl)oxan-2-yl]oxy]naphthalene-2-carboxylate	53	1.27625	1.31108	1.3924	628.253	4152.8	9653.73	null	[M+H]+	M + 0			628.26	C29H38O14	Phenolic glycosides	OZDABLANSWPSGY-UHFFFAOYSA-N	O=C(OC)C1=C(OC2OC(CO)C(O)C(O)C2O)C=3C=CC=CC3C(OC4OC(CO)C(O)C(O)C4O)=C1CC=C(C)C	530	TRUE	TRUE	FALSE		null	null	null	84.4	85.0999	627.82068:23 627.84576:20 627.87683:34 627.90979:82 627.95245:64 628.0036:319 628.03253:161 628.07458:158 628.1037:105 628.14539:312 628.21661:2129 628.25262:3874 628.37982:42 628.41815:83 628.45154:11 628.4942:35 628.53723:55 628.56885:74 628.62427:40 628.65717:99 628.73187:82 628.79034:31 628.89655:117 628.9574:12 629.02319:358 629.09985:407 629.14093:192 629.17078:310 629.23926:1459 629.35913:…	49.94212:25 49.94744:8 49.95414:9 49.96157:93 49.97112:59 49.98772:65 49.99477:22 50.00588:71 50.01624:11 50.02132:35 50.0312:15 50.04356:103 50.05339:24 50.06342:139 50.07624:40 50.10429:34 50.11425:29 50.12249:52 50.14643:26 50.16025:52 50.17148:16 50.1828:115 50.19421:102 50.20163:41 50.20669:31 50.21515:14 50.23607:83 50.24528:13 50.25385:28 50.25996:19 50.26883:33 50.27764:29 50.28654:36 50.…	S:\shares\bw02hortidata\Group_Geelen\jingjili\_data\_Results\Notebook1\Bio2Bio\LC-HRMS\MS-DIAL+FINDER\52\Crude\ESI+\52ESI+\ID00217_1.31_628.25.mat	ID00217_1.31_628.25	29373	18744	628.253	[M+H]+	9653.73
0	200	w/o MS2:Unknown (carbon number 5); PlaSMA ID-661	54	1.26463	1.3169	1.4795	201.957	30244.8	146857	null	[M+H]+	M + 0	found in higher mz's MsMs_232; found in higher mz's MsMs_230; found in higher mz's MsMs_229; found in higher mz's MsMs_228; found in higher mz's MsMs_225; found in higher mz's MsMs_224; found in higher mz's MsMs_223; found in higher mz's MsMs_222; found in higher mz's MsMs_221; found in higher mz's MsMs_220; found in higher mz's MsMs_217; found in higher mz's MsMs_214; found in higher mz's MsMs_2…	1.64	201.957	C5NO6P	Unknown			530	TRUE	TRUE	FALSE	100	null	null	null	100	323.473	201.45758:48 201.49759:17 201.53328:28 201.58131:71 201.60153:23 201.61945:25 201.64629:52 201.71399:33 201.73491:16 201.75128:11 201.76863:37 201.78545:42 201.80637:37 201.83011:14 201.84384:27 201.87164:55 201.89984:40 201.95653:35660 202.00618:71 202.01956:111 202.03702:188 202.06462:441 202.10811:5242 202.1539:308 202.18784:12 202.22589:183 202.24638:38 202.27158:29 202.28297:34 202.31165:31 …	49.94218:8 49.94726:21 49.95488:9 49.96207:11 49.97001:12 49.97481:52 49.98434:23 49.99182:96 50.01181:45 50.03872:48 50.04814:34 50.07453:53 50.08785:67 50.10076:80 50.11375:32 50.12526:21 50.13227:40 50.14268:8 50.14791:27 50.15868:13 50.17022:44 50.1787:58 50.19206:39 50.19772:9 50.21198:55 50.21981:50 50.22566:36 50.23631:46 50.24758:15 50.27434:51 50.2837:41 50.29633:65 50.3138:56 50.34979:3…	S:\shares\bw02hortidata\Group_Geelen\jingjili\_data\_Results\Notebook1\Bio2Bio\LC-HRMS\MS-DIAL+FINDER\52\Crude\ESI+\52ESI+\ID00219_1.32_201.96.mat	ID00219_1.32_201.96	28611	7272	201.957	[M+H]+	146857
0	201	w/o MS2:2-hydroxy-1,2,3-propanetricarboxylic acid	54	1.27043	1.3169	1.44467	215.017	9125.84	37440.9	null	[M+H]+	M + 0		1.78	215.02	C6H8O7	Tricarboxylic acids and derivatives	KRKNYBCHXYNGOX-UHFFFAOYSA-N	O=C(O)CC(O)(C(=O)O)CC(=O)O	530	TRUE	TRUE	FALSE	100	null	null	null	62.2	23.8256	214.52231:71 214.54494:38 214.59608:22 214.60771:28 214.62938:138 214.68945:14 214.7025:58 214.76816:344 214.79172:14 214.82677:23 214.84633:11 214.86513:14 214.88509:44 214.90994:149 214.93597:200 214.95146:100 215.01656:10325 215.0538:131 215.07043:326 215.10548:766 215.1373:2769 215.1837:71 215.20084:21 215.22:69 215.24629:66 215.26215:30 215.28642:39 215.30539:44 215.33655:44 215.35001:14 215…	49.94218:8 49.94726:21 49.95488:9 49.96207:11 49.97001:12 49.97481:52 49.98434:23 49.99182:96 50.01181:45 50.03872:48 50.04814:34 50.07453:53 50.08785:67 50.10076:80 50.11375:32 50.12526:21 50.13227:40 50.14268:8 50.14791:27 50.15868:13 50.17022:44 50.1787:58 50.19206:39 50.19772:9 50.21198:55 50.21981:50 50.22566:36 50.23631:46 50.24758:15 50.27434:51 50.2837:41 50.29633:65 50.3138:56 50.34979:3…	S:\shares\bw02hortidata\Group_Geelen\jingjili\_data\_Results\Notebook1\Bio2Bio\LC-HRMS\MS-DIAL+FINDER\52\Crude\ESI+\52ESI+\ID00220_1.32_215.02.mat	ID00220_1.32_215.02	28611	7669	215.017	[M+H]+	37440.9
1	202	w/o MS2:Linamarin	54	1.27043	1.3169	1.34593	270.097	3696.35	10509	null	[M+H-H2O]+	M + 0	adduct linked to 252_[M+CH3OH+H]+; adduct linked to 198_[M+H]+; found in higher mz's MsMs_154; found in higher mz's MsMs_152		270.093	C10H17NO6	Cyanogenic glycosides	QLTCHMYAEJEXBT-ZEBDFXRSSA-N	N#CC(OC1OC(CO)C(O)C(O)C1O)(C)C	530	TRUE	TRUE	FALSE		null	null	null	91.5	44.063	269.61182:42 269.6344:92 269.65439:73 269.68057:78 269.70529:39 269.74448:16 269.77142:47 269.81451:34 269.83499:42 269.84711:25 269.90753:36 269.92981:268 269.94794:554 269.97186:900 270.01373:286 270.05038:514 270.09827:3121 270.13809:874 270.17792:100 270.21338:94 270.23801:60 270.26175:28 270.30234:13 270.35709:31 270.40851:49 270.44507:11 270.47278:85 270.56793:54 270.60263:45 270.616:13 270…	49.94218:8 49.94726:21 49.95488:9 49.96207:11 49.97001:12 49.97481:52 49.98434:23 49.99182:96 50.01181:45 50.03872:48 50.04814:34 50.07453:53 50.08785:67 50.10076:80 50.11375:32 50.12526:21 50.13227:40 50.14268:8 50.14791:27 50.15868:13 50.17022:44 50.1787:58 50.19206:39 50.19772:9 50.21198:55 50.21981:50 50.22566:36 50.23631:46 50.24758:15 50.27434:51 50.2837:41 50.29633:65 50.3138:56 50.34979:3…	S:\shares\bw02hortidata\Group_Geelen\jingjili\_data\_Results\Notebook1\Bio2Bio\LC-HRMS\MS-DIAL+FINDER\52\Crude\ESI+\52ESI+\ID00221_1.32_270.1.mat	ID00221_1.32_270.1	28611	9357	270.097	[M+H-H2O]+	10509	Tetraphyllin B	5.5127	HMDB=HMDB0029914,KNApSAcK=C00001459;C00036332;C00036338,ChEBI=CHEBI:10018,FooDB=FDB001169,UNPD=UNPD111195;UNPD116348;UNPD129084;UNPD132461;UNPD138945;UNPD142218;UNPD154534;UNPD168549;UNPD7862;UNPD9397,COCONUT=CNP0174074	C12H17NO7	Cyanogenic glycosides	JRCWYCAEAZEYNW-UHFFFAOYNA-N	N#CC1(OC2OC(CO)C(O)C(O)C2O)C=CC(O)C1	Organic compounds	Organic oxygen compounds	Organooxygen compounds	Carbohydrates and carbohydrate conjugates
1	209	w/o MS2:2-hydroxy-4-methoxy-3,5-bis(3-methylbut-2-enyl)-6-(2-phenylethyl)benzoic acid	54	1.26463	1.3169	1.44467	409.022	11761.3	49996.3	null	[M+H]+	M + 0			409.016	C26H32O4	Stilbenes	KTBAIBUBSGVINZ-UHFFFAOYSA-N	O=C(O)C=1C(O)=C(C(OC)=C(C1CCC=2C=CC=CC2)CC=C(C)C)CC=C(C)C	530	TRUE	TRUE	FALSE		null	null	null	83.8	120.704	408.52408:35 408.56693:118 408.61008:31 408.63849:37 408.66074:39 408.68713:120 408.71579:47 408.75775:55 408.78424:93 408.83664:20 408.87326:15 408.90939:58 408.95276:160 409.02136:13353 409.08316:505 409.14529:909 409.17661:169 409.19437:188 409.22757:59 409.26617:44 409.29959:13 409.32758:117 409.37543:53 409.44186:56 409.51285:165 409.54355:114 409.59937:90 409.62729:83 409.6424:33 409.67065:…	49.94218:8 49.94726:21 49.95488:9 49.96207:11 49.97001:12 49.97481:52 49.98434:23 49.99182:96 50.01181:45 50.03872:48 50.04814:34 50.07453:53 50.08785:67 50.10076:80 50.11375:32 50.12526:21 50.13227:40 50.14268:8 50.14791:27 50.15868:13 50.17022:44 50.1787:58 50.19206:39 50.19772:9 50.21198:55 50.21981:50 50.22566:36 50.23631:46 50.24758:15 50.27434:51 50.2837:41 50.29633:65 50.3138:56 50.34979:3…	S:\shares\bw02hortidata\Group_Geelen\jingjili\_data\_Results\Notebook1\Bio2Bio\LC-HRMS\MS-DIAL+FINDER\52\Crude\ESI+\52ESI+\ID00229_1.32_409.02.mat	ID00229_1.32_409.02	28611	13266	409.022	[M+H]+	49996.3	MINEs-295643	4.9939	HMDB=HMDB0131198,MINE=C2570427e7239a18117808b5b9be4584bd692d019	C17H12O10S	Difurocoumarocyclopentenones	USJASOCUMIKWCR-UHFFFAOYSA-N	O=C1OC2=C(C(OC)=CC=3OC4OC=CC4C32)C5=C1C(=O)CC5OS(=O)(=O)O	Organic compounds	Phenylpropanoids and polyketides	Coumarins and derivatives	Furanocoumarins
0	216	w/o MS2:MLS001076511-01!PARGYLINE HYDROCHLORIDE306-07-0	55	1.28787	1.3227	1.3924	160.108	13445.3	34360.6	null	[M+H-H2O]+	M + 0	adduct linked to 258_[M+ACN+H]+; similar chromatogram in higher mz_233; found in higher mz's MsMs_239; found in higher mz's MsMs_218; found in higher mz's MsMs_153; found in higher mz's MsMs_160; found in higher mz's MsMs_184; found in higher mz's MsMs_183; found in higher mz's MsMs_182; found in higher mz's MsMs_159; found in higher mz's MsMs_181		160.109	C11H14ClN			Cl.C#CCN(C)Cc1ccccc1	530	TRUE	TRUE	FALSE		null	null	null	99.8	100.964	159.63112:33 159.64136:47 159.65462:13 159.68362:39 159.70892:56 159.72046:42 159.73759:28 159.74524:47 159.76347:28 159.77573:14 159.82426:17 159.84634:18 159.87271:13 159.90144:170 159.92406:41 159.94331:223 159.9603:142 159.98285:102 160.01256:74 160.0215:54 160.05222:438 160.06755:157 160.07874:115 160.10834:17398 160.17448:44 160.19598:52 160.21774:115 160.24461:33 160.28642:49 160.3132:22 1…	49.92953:22 49.95424:61 49.96663:70 49.99414:14 50.0004:12 50.0068:7 50.0129:50 50.02542:33 50.0389:29 50.05771:27 50.11774:161 50.1283:13 50.15963:28 50.19459:15 50.21655:26 50.23151:13 50.2446:18 50.25396:6 50.2605:64 50.26588:11 50.2849:80 50.29541:31 50.31264:15 50.33955:57 50.3494:19 50.38715:52 50.39313:6 50.41073:21 50.41966:109 50.42734:15 50.43878:33 50.44561:13 50.46296:12 50.47085:12 5…	S:\shares\bw02hortidata\Group_Geelen\jingjili\_data\_Results\Notebook1\Bio2Bio\LC-HRMS\MS-DIAL+FINDER\52\Crude\ESI+\52ESI+\ID00238_1.32_160.11.mat	ID00238_1.32_160.11	27367	498	160.108	[M+H-H2O]+	34360.6
1	220	Evodiamine	56	1.23558	1.32852	1.6593	304.141	777913	1.87673e+06	null	[M+H]+	M + 0	similar chromatogram in higher mz_244; found in higher mz's MsMs_237; found in higher mz's MsMs_235; found in higher mz's MsMs_234; found in higher mz's MsMs_233; found in higher mz's MsMs_240; found in higher mz's MsMs_247; found in higher mz's MsMs_253; found in higher mz's MsMs_252; found in higher mz's MsMs_244; found in higher mz's MsMs_154	5.63	304.14	C19H17N3O	Beta carbolines	TXDUTHBFYKGSAH-UHFFFAOYSA-N	O=C1C=2C=CC=CC2N(C)C3C=4NC=5C=CC=CC5C4CCN13	430	TRUE	TRUE	TRUE	99.9	58.1	75	100	80.4	3577.24	303.64697:97 303.66483:58 303.689:36 303.71518:16 303.75351:14 303.7789:78 303.8139:16 303.85486:128 303.88141:140 303.9071:49 303.9256:46 303.98761:4947 304.02823:226 304.05029:240 304.06998:411 304.08701:517 304.14078:1135061 304.19223:1588 304.22757:1079 304.24234:319 304.29016:9949 304.3302:209 304.35602:169 304.38123:135 304.41885:119 304.44852:123 304.48291:94 304.51828:24 304.54138:44 304.…	49.93829:28 49.95413:12 49.96796:16 49.98066:41 50.00001:35 50.02439:13 50.0544:12 50.09869:25 50.11312:12 50.12852:50 50.14521:33 50.19263:17 50.20675:13 50.22117:28 50.24179:21 50.24744:37 50.25403:38 50.2595:34 50.27966:88 50.28773:8 50.30339:12 50.31919:7 50.32612:33 50.33739:85 50.35674:93 50.37058:47 50.3775:18 50.39751:68 50.4069:51 50.41493:68 50.42243:28 50.43032:17 50.45055:14 50.46453:…	S:\shares\bw02hortidata\Group_Geelen\jingjili\_data\_Results\Notebook1\Bio2Bio\LC-HRMS\MS-DIAL+FINDER\52\Crude\ESI+\52ESI+\ID00243_1.33_304.14.mat	ID00243_1.33_304.14	25758	3532	304.141	[M+H]+	1.87673e+06	Pipemidic acid	5.9194	HMDB=HMDB0041989,ChEBI=CHEBI:75250,STOFF=STOFF_1252,BLEXP=BLEXPDB00000004831,COCONUT=CNP0337412	C14H17N5O3	N-arylpiperazines	JOHZPMXAZQZXHR-UHFFFAOYSA-N	O=C(O)C1=CN(C2=NC(=NC=C2C1=O)N3CCNCC3)CC	Organic compounds	Organoheterocyclic compounds	Diazinanes	Piperazines
1	225	w/o MS2:L-5-Oxoproline; LC-ESI-QTOF; MS2; CE	57	1.30528	1.33432	1.42143	130.05	24998.3	82068.8	null	[M+H]+	M + 0	found in higher mz's MsMs_223; found in higher mz's MsMs_251; found in higher mz's MsMs_221; found in higher mz's MsMs_250; found in higher mz's MsMs_239; found in higher mz's MsMs_218; found in higher mz's MsMs_256; found in higher mz's MsMs_254		130.05	C5H7NO3	Alpha amino acids and derivatives	ODHCTXKNWHHXJC-VKHMYHEASA-N	OC(=O)[C@@H]1CCC(O)=N1	530	TRUE	TRUE	FALSE		null	null	null	62	75.5427	129.58029:12 129.59889:25 129.60674:11 129.62044:13 129.63339:25 129.642:8 129.65242:17 129.67302:101 129.71217:17 129.73631:70 129.79652:6 129.80664:77 129.83163:29 129.8421:19 129.85535:19 129.87163:41 129.88083:21 129.89641:18 129.90552:11 129.95204:888 129.97389:198 129.98616:57 130.00032:21 130.01416:104 130.04991:28426 130.08754:1972 130.09982:776 130.12715:124 130.15912:3985 130.19234:16 1…	49.95405:53 49.96944:38 49.98052:40 50.10904:15 50.12334:24 50.13562:13 50.15171:12 50.17456:97 50.19618:15 50.20628:18 50.21239:14 50.22471:19 50.24482:40 50.25024:16 50.2835:37 50.30954:62 50.31551:7 50.33941:15 50.35907:16 50.38133:23 50.3916:54 50.41023:14 50.42081:43 50.42811:31 50.43754:30 50.44205:8 50.45365:16 50.46296:18 50.48789:32 50.52498:14 50.5374:26 50.56046:19 50.5674:20 50.57285:…	S:\shares\bw02hortidata\Group_Geelen\jingjili\_data\_Results\Notebook1\Bio2Bio\LC-HRMS\MS-DIAL+FINDER\52\Crude\ESI+\52ESI+\ID00249_1.33_130.05.mat	ID00249_1.33_130.05	24364	514	130.05	[M+H]+	82068.8	Pyroglutamic acid	6.2222	HMDB=HMDB0000267;HMDB0000805;HMDB0060262,KNApSAcK=C00007403,ChEBI=CHEBI:16010;CHEBI:16924;CHEBI:18183;CHEBI:57606;CHEBI:57948;CHEBI:58402,DrugBank=DB03088,SMPDB=PW_C000182,YMDB=YMDB00107,T3DB=T3D4270,FooDB=FDB006738;FDB014506;FDB030581,STOFF=STOFF_7957,BMDB=BMDB00267,Urine=HMDB0000267,Saliva=HMDB0000267;HMDB0000805,Feces=HMDB0000267,ECMDB=ECMDB00805,CSF=HMDB0000267,Serum=HMDB0000267,PubChem=52891…	C5H7NO3	Alpha amino acids and derivatives	ODHCTXKNWHHXJC-VKHMYHEASA-N	O=C(O)C1NC(=O)CC1	Organic compounds	Organic acids and derivatives	Carboxylic acids and derivatives	Amino acids, peptides, and analogues
0	226	w/o MS2:Unknown (carbon number 11); PlaSMA ID-898	57	1.27625	1.33432	1.48532	229.156	58631.1	198419	null	[M+H]+	M + 0	found in higher mz's MsMs_251	1.97	229.155	C11H20N2O3	Unknown			530	TRUE	TRUE	FALSE	100	null	null	null	67	180.278	228.65755:16 228.85921:15 228.8889:51 228.90633:74 228.93655:141 228.96613:712 228.98801:145 229.00897:257 229.02341:432 229.04337:544 229.08693:466 229.15605:75257 229.20811:199 229.23686:108 229.25331:25 229.26418:32 229.29117:79 229.43013:23 229.45151:13 229.48337:16 229.50935:56 229.53908:94 229.56009:29 229.59557:22 229.6118:39 229.63979:27 229.66966:142 229.68694:32 229.74893:22 229.75999:7…	49.95405:53 49.96944:38 49.98052:40 50.10904:15 50.12334:24 50.13562:13 50.15171:12 50.17456:97 50.19618:15 50.20628:18 50.21239:14 50.22471:19 50.24482:40 50.25024:16 50.2835:37 50.30954:62 50.31551:7 50.33941:15 50.35907:16 50.38133:23 50.3916:54 50.41023:14 50.42081:43 50.42811:31 50.43754:30 50.44205:8 50.45365:16 50.46296:18 50.48789:32 50.52498:14 50.5374:26 50.56046:19 50.5674:20 50.57285:…	S:\shares\bw02hortidata\Group_Geelen\jingjili\_data\_Results\Notebook1\Bio2Bio\LC-HRMS\MS-DIAL+FINDER\52\Crude\ESI+\52ESI+\ID00250_1.33_229.16.mat	ID00250_1.33_229.16	24364	4334	229.156	[M+H]+	198419
1	229	w/o MS2:N-omega-Acetylhistamine	58	1.27625	1.34013	1.3924	154.098	13008.7	38274.6	null	[M+H-H2O]+	M + 0	adduct linked to 239_[M+CH3OH+H]+; found in higher mz's MsMs_251; found in higher mz's MsMs_250; found in higher mz's MsMs_239; found in higher mz's MsMs_238		154.097	C7H11N3O	N-acetyl-2-arylethylamines	XJWPISBUKWZALE-UHFFFAOYSA-N	OC(=NCCC1=CN=CN1)C	530	TRUE	TRUE	FALSE		null	null	null	99.9	125.701	153.60049:41 153.62288:54 153.63084:15 153.68312:16 153.71309:10 153.72371:37 153.75783:81 153.77396:19 153.79773:60 153.84427:13 153.87704:112 153.89177:16 153.91158:18 153.92592:15 153.94559:107 153.9577:56 153.97887:74 153.99146:152 154.00652:175 154.03615:311 154.05122:599 154.09798:16252 154.12514:46 154.14055:103 154.17322:24 154.18362:7 154.2254:38 154.23776:26 154.2542:50 154.3318:21 154.…	49.95099:48 49.97519:19 49.99165:13 49.99674:36 50.03675:39 50.06504:48 50.0791:12 50.08821:137 50.10244:18 50.11015:20 50.12696:35 50.1392:21 50.15948:14 50.17802:12 50.19196:32 50.19778:11 50.21985:12 50.25145:13 50.31318:15 50.33454:7 50.34299:51 50.34956:7 50.37535:13 50.38638:21 50.40255:21 50.43588:13 50.44663:27 50.45518:35 50.46501:34 50.49236:54 50.49961:47 50.52347:14 50.5366:13 50.5731…	S:\shares\bw02hortidata\Group_Geelen\jingjili\_data\_Results\Notebook1\Bio2Bio\LC-HRMS\MS-DIAL+FINDER\52\Crude\ESI+\52ESI+\ID00254_1.34_154.1.mat	ID00254_1.34_154.1	23101	992	154.098	[M+H-H2O]+	38274.6	Cimipronidine;(+)-Cimipronidine	5.1322	KNApSAcK=C00042389,UNPD=UNPD108144,COCONUT=CNP0234505	C7H13N3O2	Pyrrolidines	VYKGYAQKCAHXKR-UHFFFAOYNA-N	O=C(O)CC1N(C(=N)N)CCC1	Organic compounds	Organoheterocyclic compounds	Pyrrolidines
0	231	w/o MS2:C7H11NO3; PlaSMA ID-281	60	1.3169	1.35173	1.54315	158.085	55760.8	164182	null	[M+H]+	M + 0	found in higher mz's MsMs_258; found in higher mz's MsMs_239	2.96	158.082	C7H11NO3	Formula predicted			530	TRUE	TRUE	FALSE	100	null	null	null	62.3	96.342	157.5885:12 157.62401:12 157.64485:33 157.72409:13 157.73206:21 157.76732:32 157.77663:26 157.82385:29 157.86047:45 157.92287:12 157.96237:285 157.97931:208 157.99741:119 158.0076:227 158.01926:147 158.03505:58 158.05037:150 158.08533:67248 158.12279:205 158.13522:250 158.15599:576 158.18773:23 158.19945:11 158.22961:138 158.24474:28 158.26591:73 158.29637:12 158.33604:13 158.36438:43 158.40048:1…	50.07153:6 50.07757:71 50.09129:26 50.15816:30 50.17184:16 50.20589:12 50.25022:19 50.25658:19 50.30999:23 50.33416:16 50.35596:248 50.36707:27 50.37703:13 50.39942:17 50.41235:15 50.42179:13 50.43816:12 50.4589:21 50.47455:13 50.48933:12 50.50366:15 50.53871:42 50.54494:10 50.56183:15 50.57616:13 50.58254:9 50.58947:59 50.59947:12 50.62009:14 50.62843:12 50.65962:19 50.67255:13 50.71666:54 50.72…	S:\shares\bw02hortidata\Group_Geelen\jingjili\_data\_Results\Notebook1\Bio2Bio\LC-HRMS\MS-DIAL+FINDER\52\Crude\ESI+\52ESI+\ID00256_1.35_158.09.mat	ID00256_1.35_158.09	22164	396	158.085	[M+H]+	164182
1	233	w/o MS2:(2Z)-3,7-dimethyl-2,6-octadienyl acetate	60	1.27043	1.35173	1.55477	219.135	309401	825092	null	[M+ACN+H]+	M + 0	adduct linked to 238_[M+H-H2O]+	6.34	219.14	C12H20O2	Fatty alcohol esters	HIGQPQRQIQDZMP-FLIBITNWSA-N	O=C(OCC=C(C)CCC=C(C)C)C	530	TRUE	TRUE	FALSE	99.9	null	null	null	70.4	1103.01	218.66702:87 218.69312:19 218.72403:13 218.75478:85 218.77721:55 218.84908:61 218.86763:263 218.90176:41 218.9153:37 218.93233:37 218.95976:113 218.98564:111 219.01785:251 219.03822:82 219.05594:116 219.07645:327 219.09538:270 219.13542:375466 219.17821:405 219.20116:75 219.21754:196 219.24745:233 219.2619:336 219.27838:180 219.29758:30 219.31715:125 219.33195:74 219.3698:88 219.40392:12 219.4298…	50.07153:6 50.07757:71 50.09129:26 50.15816:30 50.17184:16 50.20589:12 50.25022:19 50.25658:19 50.30999:23 50.33416:16 50.35596:248 50.36707:27 50.37703:13 50.39942:17 50.41235:15 50.42179:13 50.43816:12 50.4589:21 50.47455:13 50.48933:12 50.50366:15 50.53871:42 50.54494:10 50.56183:15 50.57616:13 50.58254:9 50.58947:59 50.59947:12 50.62009:14 50.62843:12 50.65962:19 50.67255:13 50.71666:54 50.72…	S:\shares\bw02hortidata\Group_Geelen\jingjili\_data\_Results\Notebook1\Bio2Bio\LC-HRMS\MS-DIAL+FINDER\52\Crude\ESI+\52ESI+\ID00258_1.35_219.14.mat	ID00258_1.35_219.14	22164	681	219.135	[M+ACN+H]+	825092	phenyl biguanide	4.6836	ChEBI=CHEBI:75377,BLEXP=BLEXPDB00000004780,COCONUT=CNP0162237	C8H11N5	1-arylbiguanides	CUQCMXFWIMOWRP-UHFFFAOYSA-N	N=C(N)NC(=N)NC=1C=CC=CC1	Organic compounds	Organic nitrogen compounds	Organonitrogen compounds	Guanidines
0	235	w/o MS2:Succinic acid	66	1.34013	1.38658	1.51412	119.036	10066.6	37430	null	[M+H]+	M + 0			119.034	C4H6O4	Dicarboxylic acids and derivatives	KDYFGRWQOYBRFD-UHFFFAOYSA-N	O=C(O)CCC(=O)O	530	TRUE	TRUE	FALSE		null	null	null	98.6	69.009	118.55842:12 118.60596:12 118.64168:15 118.73021:15 118.79142:16 118.82237:12 118.90323:26 118.93651:92 118.95464:8 118.96894:24 118.97996:23 119.00079:12 119.00658:22 119.03555:12748 119.05625:66 119.06526:27 119.08573:158 119.09188:248 119.12191:36 119.13489:10 119.15677:13 119.22354:46 119.23519:21 119.26533:24 119.34739:39 119.37041:12 119.39593:15 119.42455:15 119.47904:35 119.50525:54 119.5…	50.02272:13 50.07383:13 50.08221:24 50.1061:13 50.12466:13 50.14867:12 50.17958:12 50.21347:22 50.24167:15 50.25228:14 50.26934:18 50.29712:12 50.30595:19 50.3266:14 50.36485:15 50.38593:21 50.41182:45 50.41791:25 50.48551:13 50.50173:12 50.52032:12 50.5366:13 50.56381:34 50.70293:25 50.78172:14 50.78867:16 50.92493:39 50.9539:36 50.96189:23 50.97382:15 50.99467:12 51.08929:30 51.11314:14 51.1301…	S:\shares\bw02hortidata\Group_Geelen\jingjili\_data\_Results\Notebook1\Bio2Bio\LC-HRMS\MS-DIAL+FINDER\52\Crude\ESI+\52ESI+\ID00260_1.39_119.04.mat	ID00260_1.39_119.04	18878	204	119.036	[M+H]+	37430
1	236	w/o MS2:Adenine; LC-ESI-QTOF; MS2; CE	66	1.33432	1.38658	1.56058	136.062	677192	1.8479e+06	null	[M+H]+	M + 0	similar chromatogram in higher mz_262; similar chromatogram in higher mz_264; similar chromatogram in higher mz_265; found in higher mz's MsMs_269; found in higher mz's MsMs_265; found in higher mz's MsMs_264; found in higher mz's MsMs_268; found in higher mz's MsMs_270; found in higher mz's MsMs_262		136.062	C5H5N5	6-aminopurines	GFFGJBXGBJISGV-UHFFFAOYSA-N	NC1=C2N=CN=C2NC=N1	530	TRUE	TRUE	FALSE		null	null	null	77.6	3837.84	135.56975:20 135.61925:13 135.66376:12 135.76344:154 135.78387:107 135.81549:42 135.82848:11 135.88849:21 135.92276:90 135.94945:92 135.97372:80 135.99028:42 136.01292:182 136.02502:227 136.0621:835352 136.09482:451 136.10843:200 136.12517:718 136.16176:5269 136.18417:179 136.19527:36 136.20578:25 136.21651:42 136.23189:229 136.26274:24 136.28685:31 136.2988:62 136.33195:13 136.35597:25 136.40039…	50.02272:13 50.07383:13 50.08221:24 50.1061:13 50.12466:13 50.14867:12 50.17958:12 50.21347:22 50.24167:15 50.25228:14 50.26934:18 50.29712:12 50.30595:19 50.3266:14 50.36485:15 50.38593:21 50.41182:45 50.41791:25 50.48551:13 50.50173:12 50.52032:12 50.5366:13 50.56381:34 50.70293:25 50.78172:14 50.78867:16 50.92493:39 50.9539:36 50.96189:23 50.97382:15 50.99467:12 51.08929:30 51.11314:14 51.1301…	S:\shares\bw02hortidata\Group_Geelen\jingjili\_data\_Results\Notebook1\Bio2Bio\LC-HRMS\MS-DIAL+FINDER\52\Crude\ESI+\52ESI+\ID00261_1.39_136.06.mat	ID00261_1.39_136.06	18878	226	136.062	[M+H]+	1.8479e+06	Adenine	6.1312	HMDB=HMDB0000034,KNApSAcK=C00001490,ChEBI=CHEBI:16708,DrugBank=DB00173,SMPDB=PW_C000024,YMDB=YMDB00887,T3DB=T3D4279,STOFF=STOFF_617,BMDB=BMDB00034,Urine=HMDB0000034,Saliva=HMDB0000034,Feces=HMDB0000034,ECMDB=ECMDB00034,CSF=HMDB0000034,Serum=HMDB0000034,PubChem=190,PlantCyc=ADENINE,UNPD=UNPD128555,BLEXP=BLEXPDB00000000190,COCONUT=CNP0128332	C5H5N5	6-aminopurines	GFFGJBXGBJISGV-UHFFFAOYSA-N	N1=CN=C(N)C=2NC=NC12	Organic compounds	Organoheterocyclic compounds	Imidazopyrimidines	Purines and purine derivatives
1	239	w/o MS2:Adenosine	66	1.33432	1.38658	1.56638	268.105	690213	1.86024e+06	null	[M+H]+	M + 0	found in higher mz's MsMs_269; found in higher mz's MsMs_265		268.104	C10H13N5O4		OIRDTQYFTABQOQ-KQYNXXCUSA-N	OCC1OC(N2C=NC=3C(=NC=NC32)N)C(O)C1O	530	TRUE	TRUE	FALSE		null	null	null	76.4	4094.46	267.62659:53 267.67865:15 267.73666:41 267.79608:48 267.82785:13 267.86594:30 267.88611:195 267.90384:232 267.94208:98 267.9725:211 268.00192:106 268.02026:171 268.04388:392 268.05945:364 268.10532:847284 268.15366:243 268.17825:541 268.19913:525 268.22342:389 268.24591:5393 268.2861:166 268.31915:266 268.33633:162 268.35638:154 268.38159:155 268.40802:63 268.43384:128 268.46622:15 268.49057:22 2…	50.02272:13 50.07383:13 50.08221:24 50.1061:13 50.12466:13 50.14867:12 50.17958:12 50.21347:22 50.24167:15 50.25228:14 50.26934:18 50.29712:12 50.30595:19 50.3266:14 50.36485:15 50.38593:21 50.41182:45 50.41791:25 50.48551:13 50.50173:12 50.52032:12 50.5366:13 50.56381:34 50.70293:25 50.78172:14 50.78867:16 50.92493:39 50.9539:36 50.96189:23 50.97382:15 50.99467:12 51.08929:30 51.11314:14 51.1301…	S:\shares\bw02hortidata\Group_Geelen\jingjili\_data\_Results\Notebook1\Bio2Bio\LC-HRMS\MS-DIAL+FINDER\52\Crude\ESI+\52ESI+\ID00264_1.39_268.11.mat	ID00264_1.39_268.11	18878	718	268.105	[M+H]+	1.86024e+06	1-{1-methyl-1H-pyrazolo[3,4-d]pyrimidin-4-yl}-1H-pyrazolo[3,4-d]pyrimidin-4-amine	4.6305	COCONUT=CNP0053820	C11H9N9	Pyrazolo[3,4-d]pyrimidines	AODWRCBKSKPVFN-UHFFFAOYSA-N	N=1C=NC2=C(C=NN2C3=NC=NC4=C3C=NN4C)C1N	Organic compounds	Organoheterocyclic compounds	Pyrazolopyrimidines	Pyrazolo[3,4-d]pyrimidines
1	243	w/o MS2:(4R,4aS,6R)-6-isopropenyl-4,4a-dimethyl-4,4a,5,6,7,8-hexahydro-2(3H)-naphthalenone	68	1.34593	1.3982	1.43885	241.155	20000.6	73630.8	null	[M+H]+	M + 0		7.67	241.16	C15H22O	Eremophilane, 8,9-secoeremophilane and furoeremophilane sesquiterpenoids	WTOYNNBCKUYIKC-JMSVASOKSA-N	O=C1C=C2CCC(C(=C)C)CC2(C)C(C)C1	530	TRUE	TRUE	FALSE	99.8	null	null	null	72.1	119.524	240.91183:60 240.92433:98 240.95651:99 240.97905:101 240.99846:213 241.02139:125 241.04993:41 241.06897:97 241.09256:169 241.15448:21069 241.19888:29 241.21989:123 241.23837:36 241.4093:28 241.44121:35 241.45593:14 241.46591:9 241.49666:16 241.51544:84 241.58833:13 241.62431:64 241.74265:28 241.85464:18 241.88191:228 241.8943:139 241.91301:79 241.95085:199 241.96854:154 241.99994:111 242.02441:52…	49.97951:13 50.02354:12 50.06498:15 50.09059:13 50.1193:12 50.15327:12 50.18777:181 50.2036:13 50.33771:23 50.3994:12 50.41977:51 50.48933:17 50.50592:15 50.5374:12 50.5483:12 50.57999:13 50.63526:12 50.67255:22 50.69741:12 50.72155:16 50.73974:54 50.76648:13 50.77818:12 50.78984:19 50.88168:13 51.03729:35 51.04268:7 51.05231:23 51.08359:12 51.11227:13 51.18347:12 51.19649:12 51.20152:16 51.2287:…	S:\shares\bw02hortidata\Group_Geelen\jingjili\_data\_Results\Notebook1\Bio2Bio\LC-HRMS\MS-DIAL+FINDER\52\Crude\ESI+\52ESI+\ID00268_1.4_241.15.mat	ID00268_1.4_241.15	18835	4486	241.155	[M+H]+	73630.8	[3-({3-[(2-methylpropyl)amino]oxetan-3-yl}methyl)-1,2-oxazol-5-yl]methanol	6.1798	COCONUT=CNP0335689	C12H20N2O3	Aralkylamines	MOURCSATHSLZGF-UHFFFAOYSA-N	OCC=1ON=C(C1)CC2(NCC(C)C)COC2	Organic compounds	Organic nitrogen compounds	Organonitrogen compounds	Amines
0	244	w/o MS2:2-(3,5-dimethyl-7-oxo-7H-furo[3,2-g]chromen-6-yl)-N-(3-(2-oxopyrrolidin-1-yl)propyl)acetamide	68	1.35173	1.3982	1.48532	397.181	3321	10025	null	[M+H]+	M + 0		5.34	397.18	C22H24N2O5	Psoralens	MDWIGGAVQHTZTG-UHFFFAOYSA-N	O=C1OC=2C=C3OC=C(C3=CC2C(=C1CC(=O)NCCCN4C(=O)CCC4)C)C	530	TRUE	TRUE	FALSE	99.9	null	null	null	64.2	16.6576	396.79294:110 396.86389:13 396.89447:97 396.92178:69 396.95157:24 396.99115:387 397.01999:304 397.06381:163 397.09329:79 397.11328:40 397.18063:3923 397.33371:62 397.36185:14 397.48605:16 397.60086:68 397.75:20 397.84885:77 397.87167:19 397.89709:19 397.9147:19 397.93231:14 397.96896:20 398.01651:534 398.05713:214 398.12125:87 398.14056:102 398.18408:445 398.20724:215 398.25604:15 398.28387:17 39…	49.97951:13 50.02354:12 50.06498:15 50.09059:13 50.1193:12 50.15327:12 50.18777:181 50.2036:13 50.33771:23 50.3994:12 50.41977:51 50.48933:17 50.50592:15 50.5374:12 50.5483:12 50.57999:13 50.63526:12 50.67255:22 50.69741:12 50.72155:16 50.73974:54 50.76648:13 50.77818:12 50.78984:19 50.88168:13 51.03729:35 51.04268:7 51.05231:23 51.08359:12 51.11227:13 51.18347:12 51.19649:12 51.20152:16 51.2287:…	S:\shares\bw02hortidata\Group_Geelen\jingjili\_data\_Results\Notebook1\Bio2Bio\LC-HRMS\MS-DIAL+FINDER\52\Crude\ESI+\52ESI+\ID00269_1.4_397.18.mat	ID00269_1.4_397.18	18835	7605	397.181	[M+H]+	10025
1	245	triacanthine	69	1.36917	1.40402	1.50832	204.134	10262.4	29097.5	null	[M+H]+	M + 0		3.25	204.13	C10H13N5	6-aminopurines	BEPGTHDUUROBHM-UHFFFAOYSA-N	N1=CN=C2C1=C(N=CN2CC=C(C)C)N	430	TRUE	TRUE	TRUE	100	66.1	89.5	100	83.3	42.0358	203.76471:12 203.84096:13 203.89879:42 203.91544:24 203.94379:91 203.96893:1338 204.00137:241 204.01396:47 204.03577:14 204.05606:41 204.07733:270 204.09125:131 204.13441:12698 204.16563:108 204.21692:86 204.23228:9 204.25343:15 204.32913:16 204.34854:17 204.41187:13 204.44019:18 204.44992:7 204.49986:27 204.62889:12 204.68306:43 204.73706:72 204.75804:21 204.86403:9 204.88089:52 204.92786:169 20…	50.00563:26 50.04045:25 50.07297:12 50.09956:11 50.10686:42 50.14939:16 50.16304:55 50.19664:31 50.20679:20 50.32967:12 50.35667:13 50.3958:73 50.43119:50 50.46166:24 50.50865:13 50.59241:13 50.60414:32 50.64602:23 50.6608:13 50.79378:12 50.80623:14 50.81353:25 50.912:18 50.91832:15 50.92446:12 50.9448:12 50.99284:23 51.01676:13 51.02658:41 51.04183:15 51.08428:13 51.09484:29 51.13724:13 51.17559…	S:\shares\bw02hortidata\Group_Geelen\jingjili\_data\_Results\Notebook1\Bio2Bio\LC-HRMS\MS-DIAL+FINDER\52\Crude\ESI+\52ESI+\ID00270_1.4_204.13.mat	ID00270_1.4_204.13	19359	3778	204.134	[M+H]+	29097.5	Lysyl-Glycine	4.8955	HMDB=HMDB0028951,ChEBI=CHEBI:73604	C8H17N3O3	Dipeptides	HGNRJCINZYHNOU-UHFFFAOYNA-N	O=C(O)CNC(=O)C(N)CCCCN	Organic compounds	Organic acids and derivatives	Carboxylic acids and derivatives	Amino acids, peptides, and analogues
1	246	w/o MS2:Unknown (carbon number 4); PlaSMA ID-64	71	1.36917	1.41562	1.51412	123.044	4587.15	13781.4	null	[M+H-H2O]+	M + 0	adduct linked to 279_[M+ACN+H]+	3.11	123.044	C4H10O2S	Unknown			530	TRUE	TRUE	FALSE	100	null	null	null	100	29.1898	122.66009:83 122.81891:41 122.84399:25 122.86336:15 122.92148:16 122.93398:54 122.94615:11 122.95776:42 122.97157:86 122.98404:18 123.00779:164 123.02059:86 123.04448:6220 123.0904:57 123.14681:12 123.15638:12 123.19752:33 123.23144:19 123.27875:13 123.34297:18 123.38277:13 123.40487:13 123.43066:52 123.52983:23 123.57816:14 123.7558:30 123.79827:19 123.8279:51 123.83626:14 123.85831:19 123.9108:…	49.99266:16 50.08965:19 50.10346:24 50.12086:15 50.12854:12 50.14091:12 50.14867:15 50.16408:15 50.18272:12 50.19594:32 50.22681:27 50.23906:13 50.29032:40 50.35064:34 50.40876:28 50.42884:12 50.51414:18 50.53274:15 50.57927:15 50.63454:13 50.65266:15 50.67302:14 50.6781:20 50.70977:24 50.74557:14 50.76264:17 50.80064:13 50.82416:25 50.8341:25 50.88094:15 50.9674:35 50.98452:12 50.9911:20 51.0270…	S:\shares\bw02hortidata\Group_Geelen\jingjili\_data\_Results\Notebook1\Bio2Bio\LC-HRMS\MS-DIAL+FINDER\52\Crude\ESI+\52ESI+\ID00271_1.42_123.04.mat	ID00271_1.42_123.04	18886	413	123.044	[M+H-H2O]+	13781.4	Gentisyl alcohol	5.6331	KNApSAcK=C00002649,ChEBI=CHEBI:5325,NANPDB=NANPDB_2711,PubChem=188287,UNPD=UNPD15890,COCONUT=CNP0290995	C7H8O3	Hydroquinones	PUZSUVGRVHEUQO-UHFFFAOYSA-N	OC1=CC=C(O)C(=C1)CO	Organic compounds	Benzenoids	Phenols	Benzenediols
1	247	w/o MS2:Coumaric acid (isomer of 189, 192); PlaSMA ID-194	71	1.37497	1.41562	1.51993	147.044	3958.39	13892.1	null	[M+H-H2O]+	M + 0	adduct linked to 273_[M+H]+	3.14	147.045	C9H8O3	Coumaric acid and derivatives	KKSDGJDHHZEWEP-UHFFFAOYSA-N	O=C(O)C=CC1=CC=CC(O)=C1	530	TRUE	TRUE	FALSE	100	null	null	null	100	10.3308	146.58728:24 146.68074:55 146.76582:13 146.8145:16 146.85052:36 146.93642:110 146.96187:57 146.97845:86 146.99457:27 147.01778:268 147.04449:4745 147.07799:336 147.09196:208 147.10678:54 147.14819:19 147.21738:16 147.24609:12 147.29198:39 147.34094:15 147.3627:16 147.47417:14 147.50461:26 147.52048:13 147.54538:15 147.64868:31 147.69925:40 147.74075:17 147.80765:15 147.84016:12 147.88269:12 147.9…	49.99266:16 50.08965:19 50.10346:24 50.12086:15 50.12854:12 50.14091:12 50.14867:15 50.16408:15 50.18272:12 50.19594:32 50.22681:27 50.23906:13 50.29032:40 50.35064:34 50.40876:28 50.42884:12 50.51414:18 50.53274:15 50.57927:15 50.63454:13 50.65266:15 50.67302:14 50.6781:20 50.70977:24 50.74557:14 50.76264:17 50.80064:13 50.82416:25 50.8341:25 50.88094:15 50.9674:35 50.98452:12 50.9911:20 51.0270…	S:\shares\bw02hortidata\Group_Geelen\jingjili\_data\_Results\Notebook1\Bio2Bio\LC-HRMS\MS-DIAL+FINDER\52\Crude\ESI+\52ESI+\ID00272_1.42_147.04.mat	ID00272_1.42_147.04	18886	527	147.044	[M+H-H2O]+	13892.1	4-Hydroxycinnamic acid	5.6032	HMDB=HMDB0002035;HMDB0030677;HMDB0128076,KNApSAcK=C00000152;C00000580;C00026316;C00038791,ChEBI=CHEBI:17450;CHEBI:32373;CHEBI:32374;CHEBI:36090;CHEBI:12876;CHEBI:58152,DrugBank=DB04066,YMDB=YMDB00498,FooDB=FDB002592;FDB002593;FDB002594;FDB004146;FDB030490,NANPDB=NANPDB_1223;NANPDB_2208;NANPDB_2217;NANPDB_3176;NANPDB_3304;NANPDB_3447;NANPDB_3450;NANPDB_3535;NANPDB_4504;NANPDB_4508,STOFF=STOFF_1011…	C9H8O3	Hydroxycinnamic acids	NGSWKAQJJWESNS-ZZXKWVIFSA-N	O=C(O)C=CC1=CC=C(O)C=C1	Organic compounds	Phenylpropanoids and polyketides	Cinnamic acids and derivatives	Hydroxycinnamic acids and derivatives
1	248	w/o MS2:3-Hydroxycinnamic acid	71	1.36917	1.41562	1.49707	165.055	6366.06	19522.4	null	[M+H]+	M + 0	adduct linked to 272_[M+H-H2O]+	4.415	165.055	C9H8O3	Hydroxycinnamic acids	KKSDGJDHHZEWEP-SNAWJCMRSA-N	OC(=O)\C=C\C1=CC(O)=CC=C1	530	TRUE	TRUE	FALSE	100	null	null	null	62.4	23.9164	164.59244:12 164.60843:37 164.7128:34 164.7417:15 164.76056:12 164.84442:12 164.89841:61 164.91438:17 164.92461:23 164.94539:12 164.96552:54 164.98364:170 165.01428:406 165.05487:7763 165.08226:96 165.12247:38 165.13414:14 165.23657:29 165.25958:14 165.28333:19 165.33757:15 165.41246:13 165.43248:10 165.44673:33 165.47937:20 165.52005:28 165.55995:19 165.74982:13 165.88594:15 165.91542:66 165.930…	49.99266:16 50.08965:19 50.10346:24 50.12086:15 50.12854:12 50.14091:12 50.14867:15 50.16408:15 50.18272:12 50.19594:32 50.22681:27 50.23906:13 50.29032:40 50.35064:34 50.40876:28 50.42884:12 50.51414:18 50.53274:15 50.57927:15 50.63454:13 50.65266:15 50.67302:14 50.6781:20 50.70977:24 50.74557:14 50.76264:17 50.80064:13 50.82416:25 50.8341:25 50.88094:15 50.9674:35 50.98452:12 50.9911:20 51.0270…	S:\shares\bw02hortidata\Group_Geelen\jingjili\_data\_Results\Notebook1\Bio2Bio\LC-HRMS\MS-DIAL+FINDER\52\Crude\ESI+\52ESI+\ID00273_1.42_165.05.mat	ID00273_1.42_165.05	18886	665	165.055	[M+H]+	19522.4	4-Hydroxycinnamic acid	5.6504	HMDB=HMDB0002035;HMDB0030677;HMDB0128076,KNApSAcK=C00000152;C00000580;C00026316;C00038791,ChEBI=CHEBI:17450;CHEBI:32373;CHEBI:32374;CHEBI:36090;CHEBI:12876;CHEBI:58152,DrugBank=DB04066,YMDB=YMDB00498,FooDB=FDB002592;FDB002593;FDB002594;FDB004146;FDB030490,NANPDB=NANPDB_1223;NANPDB_2208;NANPDB_2217;NANPDB_3176;NANPDB_3304;NANPDB_3447;NANPDB_3450;NANPDB_3535;NANPDB_4504;NANPDB_4508,STOFF=STOFF_1011…	C9H8O3	Hydroxycinnamic acids	NGSWKAQJJWESNS-ZZXKWVIFSA-N	O=C(O)C=CC1=CC=C(O)C=C1	Organic compounds	Phenylpropanoids and polyketides	Cinnamic acids and derivatives	Hydroxycinnamic acids and derivatives
1	249	w/o MS2:HYPOTAURINE	73	1.34593	1.42723	1.55477	110.035	8673.93	38002.9	null	[M+H]+	M + 0	found in higher mz's MsMs_282; found in higher mz's MsMs_272; found in higher mz's MsMs_275; found in higher mz's MsMs_271		110.03	C2H7NO2S	Sulfinic acids	VVIUBCNYACGLLV-UHFFFAOYSA-N	O=S(O)CCN	530	TRUE	TRUE	FALSE		null	null	null	87.6	87.8383	109.53537:7 109.5733:39 109.59136:19 109.62615:13 109.79638:16 109.81883:39 109.82789:19 109.85485:13 109.90514:19 109.93865:17 109.94724:53 109.96471:59 109.98805:24 110.00764:817 110.03513:8982 110.05776:143 110.06894:61 110.09797:14 110.10998:51 110.12344:38 110.18673:13 110.21083:43 110.22195:10 110.28304:9 110.29124:16 110.33971:15 110.35586:22 110.38179:64 110.48599:14 110.50439:12 110.5594…	49.97257:12 50.00698:19 50.01888:24 50.03432:71 50.05284:20 50.05905:16 50.15824:79 50.18882:12 50.23371:16 50.32262:13 50.34472:15 50.37825:15 50.42463:20 50.42973:26 50.44627:11 50.45301:28 50.51342:13 50.5374:12 50.55291:12 50.60726:12 50.61414:40 50.619:56 50.65261:17 50.71914:15 50.73847:145 50.76028:13 50.77577:16 50.86964:15 50.9113:13 50.93818:19 50.96501:18 51.04375:13 51.06636:12 51.115…	S:\shares\bw02hortidata\Group_Geelen\jingjili\_data\_Results\Notebook1\Bio2Bio\LC-HRMS\MS-DIAL+FINDER\52\Crude\ESI+\52ESI+\ID00274_1.43_110.04.mat	ID00274_1.43_110.04	18766	832	110.035	[M+H]+	38002.9	MINEs-2121	3.3541	MINE=Cd80613ba2681f8cfa240596c08f633a57d4cc4f2	C4H3N3O	Oxime ethers	PKQDBSDSEJRCJZ-UHFFFAOYSA-N	N#CC=NOCC#N	Organic compounds	Organic nitrogen compounds	Organonitrogen compounds	Oximes
1	250	Malic acid	73	1.35173	1.42723	1.52573	135.03	56992.2	153063	null	[M+H]+	M + 0	found in higher mz's MsMs_281; found in higher mz's MsMs_280; found in higher mz's MsMs_279; found in higher mz's MsMs_273; found in higher mz's MsMs_277; found in higher mz's MsMs_276; found in higher mz's MsMs_272	1.98	135.03	C4H6O5	Beta hydroxy acids and derivatives	BJEPYKJPYRNKOW-UHFFFAOYSA-N	O=C(O)CC(O)C(=O)O	430	TRUE	TRUE	TRUE	100	60.7	82.4	100	82.9	277.389	134.56528:20 134.58907:21 134.60109:49 134.71953:12 134.73775:24 134.74825:41 134.78278:53 134.80376:37 134.82338:12 134.85381:12 134.89578:26 134.92029:55 134.96478:36 134.98056:43 135.00169:88 135.03046:72599 135.06697:185 135.08411:108 135.10179:90 135.11952:34 135.14299:49 135.21056:43 135.25772:26 135.29907:34 135.35367:26 135.4393:74 135.4959:14 135.55881:20 135.56876:17 135.75314:33 135.77…	49.97257:12 50.00698:19 50.01888:24 50.03432:71 50.05284:20 50.05905:16 50.15824:79 50.18882:12 50.23371:16 50.32262:13 50.34472:15 50.37825:15 50.42463:20 50.42973:26 50.44627:11 50.45301:28 50.51342:13 50.5374:12 50.55291:12 50.60726:12 50.61414:40 50.619:56 50.65261:17 50.71914:15 50.73847:145 50.76028:13 50.77577:16 50.86964:15 50.9113:13 50.93818:19 50.96501:18 51.04375:13 51.06636:12 51.115…	S:\shares\bw02hortidata\Group_Geelen\jingjili\_data\_Results\Notebook1\Bio2Bio\LC-HRMS\MS-DIAL+FINDER\52\Crude\ESI+\52ESI+\ID00275_1.43_135.03.mat	ID00275_1.43_135.03	18766	564	135.03	[M+H]+	153063	4H-pyrazolo[3,4-d]pyrimidin-4-one	4.3195	COCONUT=CNP0114226	C5H2N4O	Pyrazolopyrimidines	IUYQIJQHYDZUDF-UHFFFAOYSA-N	O=C1N=CN=C2N=NC=C12	Organic compounds	Organoheterocyclic compounds	Pyrazolopyrimidines
1	251	Unknown (carbon number 5); PlaSMA ID-235	73	1.36335	1.42723	1.63608	152.057	836049	2.25277e+06	null	[M+H]+	M + 0	found in higher mz's MsMs_281; found in higher mz's MsMs_280; found in higher mz's MsMs_282; found in higher mz's MsMs_279; found in higher mz's MsMs_273; found in higher mz's MsMs_277; found in higher mz's MsMs_270	3.55	152.058	C5H5N5O	Unknown			430	TRUE	TRUE	TRUE	100	55.2	85.7	100	81.9	4134.09	151.63823:26 151.70383:15 151.74353:19 151.80002:12 151.83762:43 151.85245:9 151.86127:14 151.87259:26 151.89394:34 151.91882:87 151.94257:31 151.95464:178 151.97588:50 151.99126:201 152.0065:111 152.02122:268 152.05737:1062485 152.093:740 152.12323:1878 152.16182:10594 152.19365:341 152.21664:59 152.2281:159 152.23849:164 152.26962:38 152.29143:72 152.33031:148 152.35724:34 152.38391:45 152.4209…	49.97257:12 50.00698:19 50.01888:24 50.03432:71 50.05284:20 50.05905:16 50.15824:79 50.18882:12 50.23371:16 50.32262:13 50.34472:15 50.37825:15 50.42463:20 50.42973:26 50.44627:11 50.45301:28 50.51342:13 50.5374:12 50.55291:12 50.60726:12 50.61414:40 50.619:56 50.65261:17 50.71914:15 50.73847:145 50.76028:13 50.77577:16 50.86964:15 50.9113:13 50.93818:19 50.96501:18 51.04375:13 51.06636:12 51.115…	S:\shares\bw02hortidata\Group_Geelen\jingjili\_data\_Results\Notebook1\Bio2Bio\LC-HRMS\MS-DIAL+FINDER\52\Crude\ESI+\52ESI+\ID00276_1.43_152.06.mat	ID00276_1.43_152.06	18766	647	152.057	[M+H]+	2.25277e+06	Guanine	5.455	HMDB=HMDB0000132,KNApSAcK=C00001501,ChEBI=CHEBI:16235,SMPDB=PW_C000086,YMDB=YMDB00698,FooDB=FDB004222;FDB006726,STOFF=STOFF_8655,BMDB=BMDB00132,Urine=HMDB0000132,Saliva=HMDB0000132,Feces=HMDB0000132,ECMDB=ECMDB00132,PubChem=764,PlantCyc=GUANINE,UNPD=UNPD47403,BLEXP=BLEXPDB00135398634,COCONUT=CNP0181327	C5H5N5O	Purines and purine derivatives	UYTPUPDQBNUYGX-UHFFFAOYSA-N	O=C1N=C(N)NC=2N=CNC12	Organic compounds	Organoheterocyclic compounds	Imidazopyrimidines	Purines and purine derivatives
0	254	w/o MS2:Unknown (carbon number 9); PlaSMA ID-511	73	1.37497	1.42723	1.54315	182.087	7127.07	28296.1	null	[M+ACN+H]+	M + 0	adduct linked to 271_[M+H-H2O]+; found in higher mz's MsMs_282	1.63	182.082	C9H11NO3	Unknown			530	TRUE	TRUE	FALSE	100	null	null	null	88.5	75.2145	181.5977:15 181.64874:14 181.67067:31 181.79723:116 181.90752:14 181.92754:49 181.96242:111 181.9864:385 181.9978:363 182.01193:158 182.02974:56 182.04744:228 182.08684:7156 182.15796:37 182.20386:13 182.25522:14 182.27589:20 182.47998:27 182.50311:59 182.6555:35 182.74632:17 182.85001:53 182.90109:72 182.91283:10 182.93018:18 182.94308:96 182.96286:668 182.99094:786 183.01906:81 183.03479:130 18…	49.97257:12 50.00698:19 50.01888:24 50.03432:71 50.05284:20 50.05905:16 50.15824:79 50.18882:12 50.23371:16 50.32262:13 50.34472:15 50.37825:15 50.42463:20 50.42973:26 50.44627:11 50.45301:28 50.51342:13 50.5374:12 50.55291:12 50.60726:12 50.61414:40 50.619:56 50.65261:17 50.71914:15 50.73847:145 50.76028:13 50.77577:16 50.86964:15 50.9113:13 50.93818:19 50.96501:18 51.04375:13 51.06636:12 51.115…	S:\shares\bw02hortidata\Group_Geelen\jingjili\_data\_Results\Notebook1\Bio2Bio\LC-HRMS\MS-DIAL+FINDER\52\Crude\ESI+\52ESI+\ID00279_1.43_182.09.mat	ID00279_1.43_182.09	18766	795	182.087	[M+ACN+H]+	28296.1
1	255	w/o MS2:Guanosine	73	1.37497	1.42723	1.61865	284.1	30678.6	87435.6	null	[M+H]+	M + 0			284.099	C10H13N5O5	Purine nucleosides	NYHBQMYGNKIUIF-UHFFFAOYNA-N	N=C1N=C(O)C=2N=CN(C2N1)C3OC(CO)C(O)C3O	530	TRUE	TRUE	FALSE		null	null	null	67.3	377.723	283.60333:18 283.71777:28 283.79575:71 283.82697:11 283.84644:26 283.88638:28 283.91333:117 283.92575:168 283.97232:56 283.98358:37 284.01315:117 284.03687:48 284.1001:39885 284.14948:151 284.18997:13 284.20547:53 284.29504:30 284.3313:36 284.37082:73 284.39771:96 284.43002:60 284.48355:22 284.53787:17 284.58804:51 284.63937:13 284.7038:12 284.75522:12 284.85657:19 284.86801:12 284.89044:47 284.9…	49.97257:12 50.00698:19 50.01888:24 50.03432:71 50.05284:20 50.05905:16 50.15824:79 50.18882:12 50.23371:16 50.32262:13 50.34472:15 50.37825:15 50.42463:20 50.42973:26 50.44627:11 50.45301:28 50.51342:13 50.5374:12 50.55291:12 50.60726:12 50.61414:40 50.619:56 50.65261:17 50.71914:15 50.73847:145 50.76028:13 50.77577:16 50.86964:15 50.9113:13 50.93818:19 50.96501:18 51.04375:13 51.06636:12 51.115…	S:\shares\bw02hortidata\Group_Geelen\jingjili\_data\_Results\Notebook1\Bio2Bio\LC-HRMS\MS-DIAL+FINDER\52\Crude\ESI+\52ESI+\ID00280_1.43_284.1.mat	ID00280_1.43_284.1	18766	1440	284.1	[M+H]+	87435.6	MINEs-126643	3.8275	MINE=C669c2eb84f8f944c66010245e4e8e2e7e73db91e	C8H18N3O6P	Beta amino acids and derivatives	UQRWRPGPNIBEEP-UHFFFAOYSA-N	O=C(O)CC(NC)C(O)=NP(=O)(O)OCCCN	Organic compounds	Organic acids and derivatives	Carboxylic acids and derivatives	Amino acids, peptides, and analogues
1	258	w/o MS2:Hypoxanthine	77	1.42723	1.45047	1.54315	137.045	12462.5	38764.6	null	[M+H]+	M + 0	found in higher mz's MsMs_282		137.046	C5H4N4O	Hypoxanthines	FDGQSTZJBFJUBT-UHFFFAOYSA-N	OC1=NC=NC=2NC=NC12	530	TRUE	TRUE	FALSE		null	null	null	68	67.1515	136.55055:17 136.77396:145 136.85396:15 136.91061:51 136.93109:561 136.95184:84 136.96603:17 136.97525:20 136.99242:66 137.01407:170 137.04544:13926 137.06517:1373 137.09381:29 137.10976:64 137.16747:63 137.18974:17 137.2007:11 137.24655:15 137.27788:38 137.31593:58 137.33913:16 137.35181:42 137.43141:18 137.48779:61 137.51961:13 137.53819:26 137.56584:13 137.61076:12 137.64391:12 137.69646:13 13…	49.97902:69 49.998:13 50.00806:14 50.06952:19 50.16408:13 50.33984:13 50.37181:16 50.37763:78 50.40403:12 50.4319:12 50.5117:55 50.58276:12 50.58898:15 50.62432:16 50.64065:13 50.68467:50 50.72598:13 50.79743:15 50.84745:19 50.91515:23 50.99597:19 51.02736:12 51.10172:36 51.18046:26 51.23655:63 51.28459:30 51.42888:12 51.49247:35 51.53944:13 51.65057:13 51.72046:12 51.83195:44 51.88386:12 51.9135…	S:\shares\bw02hortidata\Group_Geelen\jingjili\_data\_Results\Notebook1\Bio2Bio\LC-HRMS\MS-DIAL+FINDER\52\Crude\ESI+\52ESI+\ID00283_1.45_137.05.mat	ID00283_1.45_137.05	19355	2221	137.045	[M+H]+	38764.6	Hypoxanthine	5.8567	HMDB=HMDB0000157,KNApSAcK=C00001502,ChEBI=CHEBI:17368,SMPDB=PW_C000102,YMDB=YMDB00555,T3DB=T3D4150,FooDB=FDB003949,STOFF=STOFF_8667,BMDB=BMDB00157,Urine=HMDB0000157,Saliva=HMDB0000157,Feces=HMDB0000157,ECMDB=ECMDB00157,CSF=HMDB0000157,Serum=HMDB0000157,PubChem=790,PlantCyc=HYPOXANTHINE,UNPD=UNPD77089,BLEXP=BLEXPDB00135398638,COCONUT=CNP0229561	C5H4N4O	Hypoxanthines	FDGQSTZJBFJUBT-UHFFFAOYSA-N	OC1=NC=NC=2N=CNC12	Organic compounds	Organoheterocyclic compounds	Imidazopyrimidines	Purines and purine derivatives
1	259	w/o MS2:Unknown (carbon number 11); PlaSMA ID-984	80	1.42723	1.46788	1.55477	240.086	4156.21	14241	null	[M+H]+	M + 0		3.24	240.085	C11H13NO5	Unknown			530	TRUE	TRUE	FALSE	100	null	null	null	65.3	50.9007	239.65546:15 239.68042:21 239.75783:12 239.8544:13 239.89438:202 239.92967:198 239.97073:147 239.98845:74 240.01015:105 240.03925:212 240.08624:4477 240.13255:28 240.14983:62 240.16592:104 240.18727:21 240.21495:11 240.22826:17 240.34602:28 240.427:34 240.4805:28 240.50887:12 240.53253:58 240.5562:12 240.59196:13 240.63416:30 240.73398:13 240.83006:15 240.84567:13 240.9046:95 240.9272:113 240.951…	49.96648:58 49.97932:15 50.03043:34 50.12466:13 50.1796:23 50.19352:12 50.27392:14 50.28324:14 50.35855:27 50.37655:13 50.38305:9 50.47536:12 50.52347:15 50.56306:13 50.58556:17 50.6911:50 50.78347:38 50.9066:13 51.01225:15 51.05863:20 51.07414:26 51.23809:14 51.27138:11 51.27708:23 51.31584:17 51.33942:24 51.3604:26 51.5166:12 51.53699:17 51.55998:90 51.69741:15 51.70706:70 51.84701:13 51.86186:…	S:\shares\bw02hortidata\Group_Geelen\jingjili\_data\_Results\Notebook1\Bio2Bio\LC-HRMS\MS-DIAL+FINDER\52\Crude\ESI+\52ESI+\ID00284_1.47_240.09.mat	ID00284_1.47_240.09	19435	4349	240.086	[M+H]+	14241	UNPD6956	5.6137	UNPD=UNPD6956,NPA=NPA011474,COCONUT=CNP0311469	C11H13NO5	Benzoxazines	YROMSAHWZXGDKR-PQCSWJAFNA-N	O=C(OC)C1=CC(O)C2NC(=O)C(OC2C1)=C	Organic compounds	Organoheterocyclic compounds	Benzoxazines
0	260	w/o MS2:Azlocillin sodium salt	84	1.43305	1.49112	1.62447	484.125	5043.2	23356.5	null	[M+H]+	M + 0			484.126	C20H23N5NaO6S	Peptides	FUHFQQPUHNRIQM-KAPAFUSYSA-N	[Na].O=C(O)C1N2C(=O)C(NC(=O)C(NC(=O)N3C(=O)NCC3)C=4C=CC=CC4)C2SC1(C)C	530	TRUE	TRUE	FALSE		null	null	null	99.8	78.0522	483.66589:20 483.69083:14 483.71936:36 483.7478:15 483.8056:38 483.83264:32 483.87543:60 483.90482:54 483.95221:91 483.97552:22 484.01581:31 484.06641:113 484.12537:5288 484.20306:87 484.22205:19 484.31537:67 484.35092:27 484.36542:10 484.44006:48 484.49207:36 484.51996:18 484.55826:24 484.61603:14 484.65817:53 484.68823:66 484.75671:34 484.81836:16 484.84506:72 484.89304:100 484.92621:40 484.962…	49.96706:23 49.97215:18 49.98805:12 50.00336:48 50.09995:13 50.12236:43 50.1763:140 50.20253:11 50.20936:10 50.22582:16 50.27846:21 50.29827:15 50.31619:10 50.32404:24 50.42263:12 50.44997:28 50.46401:19 50.5237:48 50.54359:34 50.78135:28 50.81088:14 50.82482:12 50.86533:21 50.87936:12 50.89182:14 51.00241:15 51.02308:27 51.09673:30 51.10209:6 51.21276:26 51.23103:13 51.28399:15 51.29483:41 51.31…	S:\shares\bw02hortidata\Group_Geelen\jingjili\_data\_Results\Notebook1\Bio2Bio\LC-HRMS\MS-DIAL+FINDER\52\Crude\ESI+\52ESI+\ID00285_1.49_484.13.mat	ID00285_1.49_484.13	19268	9308	484.125	[M+H]+	23356.5
1	265	w/o MS2:MLS002153335-01!R-(-)-Desmethyldeprenyl hydrochloride	90	1.46788	1.53153	1.578	174.124	16852.5	43571.3	null	[M+H]+	M + 0	found in higher mz's MsMs_291; found in higher mz's MsMs_288; found in higher mz's MsMs_286		174.125	C12H16ClN			Cl.C#CCNC(C)Cc1ccccc1	530	TRUE	TRUE	FALSE		null	null	null	99.1	95.5822	173.69858:33 173.76819:12 173.80119:13 173.82022:12 173.84479:17 173.86314:46 173.90929:43 173.93436:15 173.95023:86 173.96355:434 173.98865:136 174.01877:23 174.03519:47 174.05211:19 174.07376:102 174.09187:63 174.12364:20644 174.20534:15 174.28278:39 174.29807:12 174.35316:16 174.39807:15 174.43069:12 174.45892:15 174.52136:13 174.54611:12 174.56337:12 174.86497:13 174.88374:17 174.90706:16 174…	50.01031:16 50.02035:12 50.02964:16 50.04061:42 50.10998:14 50.12542:14 50.14563:22 50.1862:26 50.24756:18 50.25989:21 50.3027:29 50.44036:13 50.46376:13 50.49368:11 50.50056:10 50.55331:21 50.62425:12 50.68721:13 50.7078:15 50.74394:12 50.78741:12 50.8063:16 50.83345:19 50.89033:34 50.89948:20 50.91044:12 50.93386:14 50.94881:15 50.95657:43 51.02344:13 51.07254:12 51.21455:24 51.23783:22 51.2527…	S:\shares\bw02hortidata\Group_Geelen\jingjili\_data\_Results\Notebook1\Bio2Bio\LC-HRMS\MS-DIAL+FINDER\52\Crude\ESI+\52ESI+\ID00290_1.53_174.12.mat	ID00290_1.53_174.12	19690	3253	174.124	[M+H]+	43571.3	L-Indospicine	5.1753	KNApSAcK=C00001373,ChEBI=CHEBI:6253,UNPD=UNPD144201,BLEXP=BLEXPDB00004479245,COCONUT=CNP0377487	C7H15N3O2	L-alpha-amino acids	SILQDLDAWPQMEL-UHFFFAOYNA-N	O=C(O)C(N)CCCCC(=N)N	Organic compounds	Organic acids and derivatives	Carboxylic acids and derivatives	Amino acids, peptides, and analogues
0	266	w/o MS2:NCGC00385320-01_C26H36O11_3-(4-{[1,3-Dihydroxy-1-(4-hydroxy-3-methoxyphenyl)-2-propanyl]oxy}-3-methoxyphenyl)propyl 6-deoxy-alpha-L-mannopyranoside	91	1.4737	1.53735	1.66512	507.218	5372.33	15227.1	null	[M+H]+	M + 0			507.222	C26H36O11	Lignan glycosides	HZGGHVGIXDRDDH-GQEDLCMVSA-N	OC1=CC=C(C=C1OC)C(O)C(OC2=CC=C(C=C2OC)CCCOC3OC(C)C(O)C(O)C3O)CO	530	TRUE	TRUE	FALSE		null	null	null	93.2	67.5824	506.80484:32 506.87128:70 506.9147:153 506.95419:108 507.00238:118 507.04507:41 507.10907:128 507.151:116 507.21817:7014 507.28796:23 507.35608:88 507.38586:55 507.41876:17 507.43607:33 507.46454:37 507.51404:56 507.57718:74 507.6467:12 507.68607:12 507.72421:21 507.7796:15 507.82547:15 507.85858:18 507.89011:52 507.92682:80 507.98288:163 508.00677:72 508.03278:71 508.07404:42 508.1058:54 508.168…	49.96642:24 50.03049:17 50.10755:60 50.11754:38 50.15048:17 50.24986:60 50.26886:179 50.29759:25 50.31101:16 50.33568:36 50.4458:14 50.50021:36 50.53111:12 50.55508:13 50.56532:29 50.6025:18 50.63167:28 50.65533:12 50.69104:22 50.75248:13 50.84055:7 50.84746:107 50.86529:17 50.90768:42 50.92427:26 50.97072:15 51.06472:16 51.07028:33 51.10068:42 51.14709:17 51.20364:12 51.21483:23 51.23802:14 51.2…	S:\shares\bw02hortidata\Group_Geelen\jingjili\_data\_Results\Notebook1\Bio2Bio\LC-HRMS\MS-DIAL+FINDER\52\Crude\ESI+\52ESI+\ID00291_1.54_507.22.mat	ID00291_1.54_507.22	19399	9917	507.218	[M+H]+	15227.1
1	269	w/o MS2:Unknown (carbon number 11); PlaSMA ID-1286	96	1.49707	1.56638	1.63608	276.144	13303.3	54234.3	null	[M+H]+	M + 0	found in higher mz's MsMs_297; found in higher mz's MsMs_291	1.94	276.144	C11H21N3O3S	Unknown			530	TRUE	TRUE	FALSE	100	null	null	null	61.6	115.131	275.64514:19 275.77972:29 275.80469:24 275.83356:15 275.86377:40 275.88785:309 275.91522:38 275.95078:171 275.97281:73 275.9902:84 276.03281:54 276.05222:72 276.09418:68 276.14413:13720 276.2027:41 276.23645:12 276.27634:17 276.29816:59 276.32971:15 276.36935:82 276.44199:25 276.4635:36 276.47821:28 276.52292:26 276.58817:23 276.63873:45 276.70297:13 276.81973:38 276.85913:16 276.88412:119 276.91…	49.94321:14 49.96403:13 50.02192:27 50.10533:54 50.14084:16 50.18589:55 50.20428:23 50.22126:16 50.24795:11 50.25455:80 50.29331:13 50.33008:41 50.37917:12 50.40818:149 50.42877:12 50.50635:79 50.51406:16 50.59351:75 50.64131:20 50.7276:13 50.74451:12 50.74932:25 50.80616:12 50.90106:16 50.92139:12 50.93147:16 50.95173:13 50.97686:27 51.0148:30 51.03082:27 51.03623:7 51.06446:36 51.09126:12 51.10…	S:\shares\bw02hortidata\Group_Geelen\jingjili\_data\_Results\Notebook1\Bio2Bio\LC-HRMS\MS-DIAL+FINDER\52\Crude\ESI+\52ESI+\ID00294_1.57_276.14.mat	ID00294_1.57_276.14	19201	2735	276.144	[M+H]+	54234.3	Glutarylcarnitine	5.5956	HMDB=HMDB0013130,ChEBI=CHEBI:73040;CHEBI:82952,FooDB=FDB029303,LipidMAPS=LMFA07070066;LMFA07070091,Urine=HMDB0013130,Serum=HMDB0013130,BLEXP=BLEXPDB00071464488,COCONUT=CNP0111226	C12H21NO6	Acyl carnitines	NXJAXUYOQLTISD-IMWMWJONNA-N	O=C([O-])CC(OC(=O)CCCC(=O)O)C[N+](C)(C)C	Organic compounds	Lipids and lipid-like molecules	Fatty Acyls	Fatty acid esters
0	271	w/o MS2:N-Benzyloxycarbonylglycine	99	1.46208	1.58382	1.69415	210.074	4317.39	20379.7	null	[M+H]+	M + 0			210.076	C10H11NO4	Benzyloxycarbonyls	CJUMAFVKTCBCJK-UHFFFAOYSA-N	O=C(O)CN=C(O)OCC=1C=CC=CC1	530	TRUE	TRUE	FALSE		null	null	null	64.9	42.0052	209.58281:20 209.6586:20 209.73447:20 209.77237:20 209.80324:38 209.88824:60 209.95116:388 209.96849:102 209.98148:40 209.99657:40 210.03447:57 210.07445:5102 210.10143:248 210.11949:58 210.20366:15 210.44289:57 210.47246:24 210.82344:44 210.93587:468 210.9579:110 210.97112:100 210.99414:22 211.00694:17 211.03311:131 211.05164:208 211.07364:384 211.08824:207 211.11438:33 211.13161:31 211.15633:12…	49.95333:16 49.99528:17 50.00395:15 50.03543:15 50.04976:23 50.06752:20 50.0805:50 50.09409:15 50.10223:39 50.16475:16 50.30019:18 50.32183:13 50.3335:13 50.35217:13 50.36214:12 50.38694:12 50.40846:16 50.41785:18 50.43653:34 50.45049:14 50.52758:15 50.56239:41 50.5704:41 50.64012:34 50.65716:19 50.74343:19 50.82175:27 50.83912:24 50.84851:17 50.89643:20 50.91667:14 50.94783:18 50.99688:13 51.025…	S:\shares\bw02hortidata\Group_Geelen\jingjili\_data\_Results\Notebook1\Bio2Bio\LC-HRMS\MS-DIAL+FINDER\52\Crude\ESI+\52ESI+\ID00296_1.58_210.07.mat	ID00296_1.58_210.07	19157	3676	210.074	[M+H]+	20379.7
1	272	w/o MS2:2-(4-(dimethylamino)phenyl)-5,9,10-trimethyl-2,3-dihydropyrano[2,3-f]chromene-4,8-dione	99	1.4737	1.58382	1.70577	400.146	4363.07	14509.2	null	[M+H]+	M + 0		7.23	400.15	C23H23NO4	Pyranoflavonoids	WJJBQRNAMWKGNO-UHFFFAOYSA-N	O=C1OC2=CC(=C3C(OC(C4=CC=C(C=C4)N(C)C)CC3=O)=C2C(=C1C)C)C	530	TRUE	TRUE	FALSE	99.8	null	null	null	61.2	53.5255	399.67557:38 399.70682:46 399.75183:13 399.77994:27 399.83249:15 399.85016:18 399.90335:72 399.91769:73 399.99997:163 400.04874:70 400.08838:100 400.14578:5182 400.22235:18 400.25366:13 400.29977:14 400.36737:31 400.39127:24 400.422:12 400.45038:28 400.48328:14 400.51883:35 400.60788:20 400.73242:16 400.77585:49 400.83313:13 400.85248:12 400.89783:114 400.91583:59 400.95953:78 400.99844:116 401.0…	49.95333:16 49.99528:17 50.00395:15 50.03543:15 50.04976:23 50.06752:20 50.0805:50 50.09409:15 50.10223:39 50.16475:16 50.30019:18 50.32183:13 50.3335:13 50.35217:13 50.36214:12 50.38694:12 50.40846:16 50.41785:18 50.43653:34 50.45049:14 50.52758:15 50.56239:41 50.5704:41 50.64012:34 50.65716:19 50.74343:19 50.82175:27 50.83912:24 50.84851:17 50.89643:20 50.91667:14 50.94783:18 50.99688:13 51.025…	S:\shares\bw02hortidata\Group_Geelen\jingjili\_data\_Results\Notebook1\Bio2Bio\LC-HRMS\MS-DIAL+FINDER\52\Crude\ESI+\52ESI+\ID00297_1.58_400.15.mat	ID00297_1.58_400.15	19157	7497	400.146	[M+H]+	14509.2	UNPD87909	4.9809	UNPD=UNPD87909,COCONUT=CNP0325289	C14H25NO12	Alpha-amino acyl ester of carbohydrates	UUOYCSHZBWMICY-GVPZGHJHNA-N	O=C(OC1C(O)C(O)C(OC1OC2(OC(CO)C(O)C2O)CO)CO)CN	Organic compounds	Organic acids and derivatives	Carboxylic acids and derivatives	Amino acids, peptides, and analogues
1	274	w/o MS2:Dihydrojasmonic Acid	104	1.55477	1.61285	1.8045	235.129	47754.1	137200	null	[M+H]+	M + 0			235.13	C12H20O3	Jasmonic acids	PQEYTAGBXNEUQL-UHFFFAOYSA-N	O=C(O)CC1CCC(=O)C1CCCCC	530	TRUE	TRUE	FALSE		null	null	null	99.1	159.214	234.68997:19 234.80579:13 234.84428:170 234.86336:115 234.88541:57 234.90108:129 234.92285:97 234.93965:145 234.96049:54 235.0041:212 235.02504:196 235.04996:121 235.07384:56 235.12912:57162 235.17841:65 235.20035:126 235.2121:85 235.22594:71 235.23935:20 235.26279:16 235.29121:79 235.31233:39 235.36372:29 235.39307:75 235.42581:31 235.44337:13 235.4666:30 235.51163:57 235.52676:15 235.57288:13 2…	49.98487:25 50.02529:19 50.04827:48 50.08057:40 50.10082:66 50.11921:211 50.24215:13 50.25773:53 50.27652:103 50.30639:12 50.32343:103 50.47437:25 50.51401:26 50.54142:15 50.59494:26 50.65797:29 50.6709:12 50.68514:19 50.78592:14 50.80902:19 50.85439:12 50.88632:13 50.8971:41 50.90772:17 51.07719:12 51.1022:46 51.1178:12 51.20271:12 51.21075:13 51.25911:13 51.33535:17 51.3678:17 51.41609:22 51.43…	S:\shares\bw02hortidata\Group_Geelen\jingjili\_data\_Results\Notebook1\Bio2Bio\LC-HRMS\MS-DIAL+FINDER\52\Crude\ESI+\52ESI+\ID00299_1.61_235.13.mat	ID00299_1.61_235.13	18657	1912	235.129	[M+H]+	137200	2,6-diamino-7-hydroxy-azelaic acid	5.0044	ChEBI=CHEBI:29468,UNPD=UNPD168290;UNPD183252;UNPD25827,COCONUT=CNP0164815	C9H18N2O5	Gamma amino acids and derivatives	XMYUTJGBCFJNFF-UHFFFAOYNA-N	O=C(O)CC(O)C(N)CCCC(N)C(=O)O	Organic compounds	Organic acids and derivatives	Carboxylic acids and derivatives	Amino acids, peptides, and analogues
1	276	w/o MS2:trans-4-Hydroxy-L-proline	105	1.56638	1.61865	1.72318	132.065	4183.71	16891.1	null	[M+H]+	M + 0	found in higher mz's MsMs_299; found in higher mz's MsMs_298		132.066	C5H9NO3	Proline and derivatives	PMMYEEVYMWASQN-DMTCNVIQSA-N	O[C@H]1CN[C@@H](C1)C(O)=O	530	TRUE	TRUE	FALSE		null	null	null	65.3	34.541	131.6132:14 131.6759:12 131.70354:25 131.78476:13 131.80124:16 131.82686:15 131.89395:17 131.90845:23 131.92999:773 131.94438:104 131.95415:165 131.96832:343 132.00711:83 132.02434:12 132.03976:25 132.06476:3634 132.10312:688 132.11992:53 132.1347:48 132.16333:96 132.17906:12 132.20001:18 132.23123:13 132.26259:23 132.29414:64 132.45203:19 132.57405:42 132.58865:15 132.60706:15 132.61919:13 132.7…	50.0435:12 50.05125:12 50.11767:16 50.26302:36 50.30876:20 50.32497:12 50.36986:12 50.41785:16 50.46823:45 50.52007:20 50.56215:14 50.63569:15 50.66178:36 50.70977:134 50.73615:12 50.78162:11 50.78802:28 50.79276:27 50.80375:13 50.82227:26 50.84507:12 50.92758:17 50.98729:43 51.00677:26 51.04908:26 51.08036:12 51.13714:20 51.19281:50 51.25638:15 51.31306:14 51.37951:16 51.4586:23 51.54576:31 51.6…	S:\shares\bw02hortidata\Group_Geelen\jingjili\_data\_Results\Notebook1\Bio2Bio\LC-HRMS\MS-DIAL+FINDER\52\Crude\ESI+\52ESI+\ID00301_1.62_132.06.mat	ID00301_1.62_132.06	18893	1868	132.065	[M+H]+	16891.1	4-Hydroxyproline	5.9477	HMDB=HMDB0000725;HMDB0006055;HMDB0036576;HMDB0060460;HMDB0240251,KNApSAcK=C00001370,ChEBI=CHEBI:16231;CHEBI:18095;CHEBI:18240;CHEBI:28397;CHEBI:20392;CHEBI:57690;CHEBI:58375;CHEBI:58419;CHEBI:62978;CHEBI:62981;CHEBI:63137;CHEBI:63727,DrugBank=DB08847,SMPDB=PW_C002643,YMDB=YMDB00723,T3DB=T3D4413,FooDB=FDB013511;FDB030011,BMDB=BMDB00725;BMDB06055,Urine=HMDB0000725;HMDB0006055,Saliva=HMDB0000725,Fec…	C5H9NO3	Proline and derivatives	PMMYEEVYMWASQN-DMTCNVIQSA-N	O=C(O)C1NCC(O)C1	Organic compounds	Organic acids and derivatives	Carboxylic acids and derivatives	Amino acids, peptides, and analogues
1	277	w/o MS2:Unknown (carbon number 8); PlaSMA ID-401	109	1.61865	1.64188	1.75803	172.098	5762.65	18882.6	null	[M+H]+	M + 0	similar chromatogram in higher mz_303; found in higher mz's MsMs_304; found in higher mz's MsMs_303	3.81	172.099	C8H13NO3	Unknown			530	TRUE	TRUE	FALSE	100	null	null	null	62.5	55.2344	171.64705:17 171.68251:38 171.76837:13 171.78468:19 171.84846:47 171.8884:18 171.90845:12 171.94476:260 171.96269:55 171.97522:47 171.98436:157 172.02483:78 172.03703:74 172.07179:137 172.09814:6180 172.13402:146 172.16612:12 172.18231:64 172.23218:17 172.26077:12 172.44138:12 172.49841:99 172.51585:12 172.60921:13 172.63945:16 172.65868:17 172.75967:23 172.77119:25 172.88022:31 172.91469:12 172.…	49.95042:42 50.01878:19 50.05742:12 50.19556:33 50.20857:19 50.229:25 50.23671:18 50.25691:19 50.2793:16 50.43026:12 50.44197:13 50.45664:12 50.5351:13 50.55751:12 50.57457:12 50.69143:23 50.69701:7 50.72334:17 50.75755:15 50.77428:13 50.82789:20 50.90337:13 50.95406:14 51.11902:17 51.16617:12 51.27972:25 51.28614:7 51.33726:13 51.36222:17 51.39036:13 51.46485:13 51.50305:35 51.51733:13 51.62222:…	S:\shares\bw02hortidata\Group_Geelen\jingjili\_data\_Results\Notebook1\Bio2Bio\LC-HRMS\MS-DIAL+FINDER\52\Crude\ESI+\52ESI+\ID00302_1.64_172.1.mat	ID00302_1.64_172.1	18610	2738	172.098	[M+H]+	18882.6	N-butyryl-L-homoserine lactone	5.0291	ChEBI=CHEBI:29643,LipidMAPS=LMFA08030002,PubChem=10130163,UNPD=UNPD142536,BLEXP=BLEXPDB00010130163,COCONUT=CNP0186467	C8H13NO3	N-acyl-alpha amino acids and derivatives	VFFNZZXXTGXBOG-ZCFIWIBFSA-N	O=C(NC1C(=O)OCC1)CCC	Organic compounds	Organic acids and derivatives	Carboxylic acids and derivatives	Amino acids, peptides, and analogues
1	278	w/o MS2:Leucylglycine; PlaSMA ID-548	110	1.578	1.6477	1.74062	189.123	4587.52	13825.8	null	[M+H]+	M + 0		2.08	189.123	C8H16N2O3	Dipeptides	LESXFEZIFXFIQR-UHFFFAOYNA-N	O=C(O)CNC(=O)C(N)CC(C)C	530	TRUE	TRUE	FALSE	100	null	null	null	65	22.8451	188.63512:15 188.67313:18 188.69701:21 188.716:11 188.7269:18 188.90623:15 188.92104:61 188.93112:66 188.94679:84 188.98683:151 189.00012:57 189.01552:51 189.0269:34 189.04187:38 189.04918:86 189.06734:166 189.12247:5672 189.16905:11 189.21947:17 189.23724:52 189.33806:42 189.36653:14 189.4718:35 189.52956:34 189.57391:12 189.61601:30 189.7942:15 189.86324:69 189.87767:34 189.91086:25 189.92697:1…	49.993:15 50.04286:24 50.0992:12 50.12847:16 50.13662:9 50.14207:28 50.16169:19 50.17434:29 50.21508:12 50.23671:12 50.24802:15 50.33186:16 50.38207:35 50.40894:24 50.41454:7 50.44437:43 50.48941:10 50.49543:44 50.51171:13 50.55677:13 50.56369:14 50.58392:48 50.60721:93 50.63512:18 50.74709:16 50.7681:13 50.83794:16 50.87614:12 50.9156:19 50.92829:13 50.96029:14 50.97615:19 50.9899:36 50.99619:19…	S:\shares\bw02hortidata\Group_Geelen\jingjili\_data\_Results\Notebook1\Bio2Bio\LC-HRMS\MS-DIAL+FINDER\52\Crude\ESI+\52ESI+\ID00303_1.65_189.12.mat	ID00303_1.65_189.12	18250	3154	189.123	[M+H]+	13825.8	N6-Acetyl-L-lysine	5.3241	HMDB=HMDB0000206,ChEBI=CHEBI:17752;CHEBI:58260,FooDB=FDB000476,STOFF=STOFF_2526,BMDB=BMDB00206,Urine=HMDB0000206,Saliva=HMDB0000206,Feces=HMDB0000206,Serum=HMDB0000206,PubChem=6991978;92832,PlantCyc=CPD-567,UNPD=UNPD171239,BLEXP=BLEXPDB00000265949,COCONUT=CNP0161259	C8H16N2O3	D-alpha-amino acids	DTERQYGMUDWYAZ-JLDDOWRYNA-N	O=C(NCCCCC(N)C(=O)O)C	Organic compounds	Organic acids and derivatives	Carboxylic acids and derivatives	Amino acids, peptides, and analogues
1	279	w/o MS2:Phloretin	112	1.59542	1.6593	1.72318	275.11	4233.32	13537	null	[M+H]+	M + 0	found in higher mz's MsMs_305		275.112	C15H14O5	2'-Hydroxy-dihydrochalcones	VGEREEWJJVICBM-UHFFFAOYSA-N	O=C(C=1C(O)=CC(O)=CC1O)CCC2=CC=C(O)C=C2	530	TRUE	TRUE	FALSE		null	null	null	60.2	19.7869	274.62744:26 274.68442:35 274.71448:12 274.75952:60 274.83401:120 274.86304:62 274.88974:80 274.90793:38 274.92722:74 274.96286:51 274.98013:90 275.01535:240 275.03067:130 275.0578:82 275.10977:4633 275.16705:93 275.24316:12 275.37134:13 275.44119:55 275.46475:30 275.47781:15 275.4967:14 275.535:85 275.59448:12 275.61472:13 275.80643:13 275.87247:247 275.88794:171 275.91275:25 275.93686:13 275.95…	49.94772:22 49.96253:16 49.98558:13 50.0435:15 50.07773:48 50.08832:12 50.09763:14 50.16422:15 50.42569:12 50.46555:15 50.4846:12 50.52028:17 50.52877:13 50.54895:13 50.56678:14 50.63187:20 50.68333:12 50.69946:123 50.84714:19 50.96178:12 51.01798:88 51.08327:59 51.10997:16 51.1448:43 51.25679:14 51.30238:40 51.31154:15 51.35684:12 51.4069:12 51.41539:70 51.46951:14 51.48372:22 51.51185:14 51.568…	S:\shares\bw02hortidata\Group_Geelen\jingjili\_data\_Results\Notebook1\Bio2Bio\LC-HRMS\MS-DIAL+FINDER\52\Crude\ESI+\52ESI+\ID00304_1.66_275.11.mat	ID00304_1.66_275.11	19180	4868	275.11	[M+H]+	13537	3-(ethylsulfanyl)-1-(4-methoxynaphthalen-1-yl)propan-1-one	4.4939	COCONUT=CNP0135431	C16H18O2S	Naphthalenes	RWQLWLFWGFMTQE-UHFFFAOYSA-N	O=C(C1=CC=C(OC)C=2C=CC=CC21)CCSCC	Organic compounds	Benzenoids	Naphthalenes
1	280	w/o MS2:Unknown (carbon number 11); PlaSMA ID-1286	115	1.63608	1.67673	1.93227	276.144	10120.2	59150.5	null	[M+H]+	M + 0		1.94	276.144	C11H21N3O3S	Unknown			530	TRUE	TRUE	FALSE	100	null	null	null	65.9	91.0364	275.81158:15 275.82782:15 275.8811:318 275.90579:74 275.92706:8 275.95013:56 275.97827:145 276.00449:162 276.03854:13 276.06473:91 276.14438:11147 276.20715:14 276.23874:25 276.27625:14 276.34741:47 276.37296:34 276.40433:15 276.42401:88 276.54477:21 276.5715:53 276.77374:12 276.80545:71 276.8446:9 276.85651:23 276.88052:126 276.90796:83 276.95416:17 276.98471:127 277.00165:75 277.02866:86 277.04…	49.94474:27 50.06759:21 50.26111:70 50.39431:19 50.41857:13 50.51635:22 50.60023:13 50.62468:15 50.70148:15 50.75439:15 50.78899:12 50.8372:12 50.84816:12 50.88243:18 50.8933:29 51.04721:17 51.05657:15 51.09528:13 51.14119:12 51.19286:16 51.20258:15 51.25595:13 51.28804:14 51.29589:33 51.37252:12 51.38591:13 51.42414:23 51.4398:17 51.45324:24 51.4579:10 51.52492:19 51.5545:17 51.57449:19 51.65843…	S:\shares\bw02hortidata\Group_Geelen\jingjili\_data\_Results\Notebook1\Bio2Bio\LC-HRMS\MS-DIAL+FINDER\52\Crude\ESI+\52ESI+\ID00305_1.68_276.14.mat	ID00305_1.68_276.14	18611	4901	276.144	[M+H]+	59150.5	Glutarylcarnitine	5.3239	HMDB=HMDB0013130,ChEBI=CHEBI:73040;CHEBI:82952,FooDB=FDB029303,LipidMAPS=LMFA07070066;LMFA07070091,Urine=HMDB0013130,Serum=HMDB0013130,BLEXP=BLEXPDB00071464488,COCONUT=CNP0111226	C12H21NO6	Acyl carnitines	NXJAXUYOQLTISD-IMWMWJONNA-N	O=C([O-])CC(OC(=O)CCCC(=O)O)C[N+](C)(C)C	Organic compounds	Lipids and lipid-like molecules	Fatty Acyls	Fatty acid esters
1	281	w/o MS2:1-(3,4-Dimethoxycinnamoyl)piperidine	123	1.64188	1.72318	1.82772	298.14	28228.7	77128.7	null	[M+H]+	M + 0		4.82	298.14	C16H21NO3	Cinnamic acids and derivatives	RDNRIBOBEOTFJG-VQHVLOKHSA-N	O=C(C=CC1=CC=C(OC)C(OC)=C1)N2CCCCC2	530	TRUE	TRUE	FALSE	100	null	null	null	64.6	258.107	297.65515:27 297.75806:13 297.82736:131 297.85114:15 297.86481:10 297.89255:37 297.91547:153 297.95078:81 297.96912:181 298.01779:13 298.05621:68 298.08286:100 298.14029:35951 298.21957:16 298.24115:15 298.28729:28 298.31766:30 298.37582:17 298.3894:14 298.40796:20 298.43939:42 298.47516:93 298.50049:13 298.55179:66 298.61346:40 298.62552:18 298.67969:73 298.80276:22 298.83459:326 298.87921:63 29…	49.99179:13 50.00694:15 50.08574:18 50.10517:16 50.11185:11 50.11761:23 50.13244:13 50.22396:17 50.33474:15 50.40316:13 50.45907:24 50.52024:26 50.53267:14 50.54895:13 50.5702:42 50.59187:8 50.59787:67 50.61651:42 50.62282:46 50.62923:42 50.71164:17 50.75945:18 50.77383:17 50.79056:15 50.86017:53 50.86916:13 50.88161:13 50.92208:13 50.9985:13 51.02105:18 51.04537:13 51.06473:42 51.09285:22 51.198…	S:\shares\bw02hortidata\Group_Geelen\jingjili\_data\_Results\Notebook1\Bio2Bio\LC-HRMS\MS-DIAL+FINDER\52\Crude\ESI+\52ESI+\ID00306_1.72_298.14.mat	ID00306_1.72_298.14	18095	2660	298.14	[M+H]+	77128.7	UNPD124229	5.0975	UNPD=UNPD124229,COCONUT=CNP0133840	C13H19N3O5	L-alpha-amino acids	FCKQHQTUJHNYAF-IMWMWJONNA-N	O=C(O)C(N)CCC(=O)NNC1=CC=C(OC)C=C1OC	Organic compounds	Organic acids and derivatives	Carboxylic acids and derivatives	Amino acids, peptides, and analogues
1	283	w/o MS2:Aluminum dimerumic acid [M+Al-2H]	137	1.68835	1.8045	1.92065	509.221	5045.86	23754.8	null	[M+H]+	M + 0			509.22	C22H36N4O8	Cyclic carboximidic acids	MKDKGLNKTMDNHY-QJKVABESSA-N	O=C(C=C(C)CCO)N(O)CCCC1NC(=O)C(NC1=O)CCCN(O)C(=O)C=C(C)CCO	530	TRUE	TRUE	FALSE		null	null	null	99.6	82.7635	508.73926:14 508.77899:12 508.8428:23 508.88156:15 508.91113:48 508.98886:77 509.02924:44 509.04895:42 509.12985:115 509.15524:150 509.22086:5491 509.31223:26 509.33521:18 509.48315:55 509.55673:12 509.6669:66 509.77588:22 509.81326:12 509.84723:16 509.88962:10 509.91684:67 509.9595:15 509.99478:30 510.0206:57 510.06946:32 510.12994:74 510.15683:109 510.19849:653 510.22482:677 510.25253:238 510.3…	50.01873:50 50.06808:16 50.17098:13 50.19541:9 50.2004:17 50.28466:14 50.31722:12 50.33911:44 50.34597:10 50.3633:15 50.45049:12 50.53424:16 50.54239:11 50.55061:19 50.57663:15 50.60606:127 50.6917:43 50.7097:18 50.74394:15 50.79837:14 50.95247:41 51.01539:9 51.02106:21 51.11897:15 51.1577:13 51.29586:35 51.33182:12 51.34669:16 51.42726:44 51.44134:12 51.48044:24 51.61685:12 51.62468:38 51.63722:…	S:\shares\bw02hortidata\Group_Geelen\jingjili\_data\_Results\Notebook1\Bio2Bio\LC-HRMS\MS-DIAL+FINDER\52\Crude\ESI+\52ESI+\ID00308_1.8_509.22.mat	ID00308_1.8_509.22	18280	4825	509.221	[M+H]+	23754.8	2-{11-hydroxy-9,13-dimethyl-16-oxo-6-propyl-5,7-dioxapentacyclo[10.8.0.0?,?.0?,?.0??,??]icosa-14,17-dien-8-yl}-2-oxoethyl methanesulfonate	4.4057	COCONUT=CNP0111452	C26H36O8S		UNRWYSJKJKUNPJ-UHFFFAOYSA-N	O=C1C=CC2(C(=C1)CCC3C4CC5OC(OC5(C(=O)COS(=O)(=O)C)C4(C)CC(O)C32)CCC)C	Organic compounds	Lipids and lipid-like molecules	Steroids and steroid derivatives	Pregnane steroids
1	284	w/o MS2:3,7-Epoxycaryophyllan-6-One	139	1.729	1.81612	1.97292	259.166	6861.63	21828.9	null	[M+H]+	M + 0	found in higher mz's MsMs_308		259.167	C15H24O2	Oxepanes	PPGUUDJMTMGALC-UHFFFAOYSA-N	O=C1CCC2(OC1(C)CCC3C2CC3(C)C)C	530	TRUE	TRUE	FALSE		null	null	null	99.3	27.0495	258.84601:29 258.86594:257 258.88788:1264 258.939:30 258.94901:68 258.99631:19 259.0444:93 259.08383:73 259.10031:77 259.16568:7198 259.32623:21 259.38522:57 259.43286:44 259.45038:40 259.46933:9 259.5184:94 259.55682:15 259.66809:184 259.70352:29 259.81436:13 259.84531:33 259.88696:320 259.90182:242 259.92166:111 259.95374:114 259.97287:21 259.99576:172 260.02399:143 260.05066:39 260.07336:34 26…	49.96476:23 50.0343:43 50.06359:14 50.07084:20 50.13927:18 50.1771:13 50.23558:56 50.25618:29 50.33615:17 50.36759:13 50.40461:26 50.4252:45 50.5034:29 50.57919:19 50.60876:12 50.62576:14 50.67397:12 50.7068:7 50.71251:45 50.73764:15 50.77189:18 50.80417:15 50.866:13 50.91211:79 51.03901:13 51.04908:15 51.05804:16 51.06471:26 51.16381:19 51.17395:15 51.18182:14 51.29059:10 51.29755:11 51.3384:19 …	S:\shares\bw02hortidata\Group_Geelen\jingjili\_data\_Results\Notebook1\Bio2Bio\LC-HRMS\MS-DIAL+FINDER\52\Crude\ESI+\52ESI+\ID00309_1.82_259.17.mat	ID00309_1.82_259.17	18353	4354	259.166	[M+H]+	21828.9	2-[5-(aminomethyl)-6-hydroxy-hexahydrofuro[3,2-b]furan-2-yl]-N-(propan-2-yl)acetamide	4.5795	COCONUT=CNP0007479	C12H22N2O4	Furofurans	RZCKBZNISGMCDU-UHFFFAOYSA-N	O=C(NC(C)C)CC1OC2C(O)C(OC2C1)CN	Organic compounds	Organoheterocyclic compounds	Furofurans
1	285	w/o MS2:Unknown (carbon number 11); PlaSMA ID-898	140	1.77545	1.82192	1.93227	229.155	8475.18	28520.4	null	[M+H]+	M + 0	found in higher mz's MsMs_308; found in higher mz's MsMs_309	1.97	229.155	C11H20N2O3	Unknown			530	TRUE	TRUE	FALSE	100	null	null	null	63.5	25.5173	228.68643:12 228.7292:18 228.79195:12 228.82329:41 228.85562:19 228.87619:70 228.89594:20 228.92026:72 228.94296:43 228.98021:72 228.99626:89 229.01381:25 229.02852:36 229.05222:135 229.07884:46 229.10583:161 229.15488:9843 229.26976:25 229.38864:13 229.40332:28 229.44363:63 229.46823:15 229.50203:15 229.57774:27 229.58627:12 229.61394:51 229.73076:12 229.77161:32 229.8102:22 229.83344:12 229.857…	50.08527:12 50.11454:12 50.17684:28 50.18218:31 50.1996:12 50.21978:16 50.25841:12 50.37611:12 50.40434:39 50.44197:13 50.45821:19 50.54974:14 50.5703:11 50.57727:16 50.62942:15 50.64175:11 50.64823:18 50.66307:66 50.75166:12 50.78764:15 50.79985:18 50.86842:21 51.02676:19 51.0511:28 51.13459:22 51.26968:27 51.29114:12 51.42522:34 51.43559:160 51.45225:18 51.46792:77 51.52194:13 51.55103:16 51.65…	S:\shares\bw02hortidata\Group_Geelen\jingjili\_data\_Results\Notebook1\Bio2Bio\LC-HRMS\MS-DIAL+FINDER\52\Crude\ESI+\52ESI+\ID00310_1.82_229.15.mat	ID00310_1.82_229.15	18223	3739	229.155	[M+H]+	28520.4	Leucylproline	5.2806	HMDB=HMDB0011175,ChEBI=CHEBI:73580,FooDB=FDB027947,BMDB=BMDB11175,Urine=HMDB0011175,Feces=HMDB0011175,Serum=HMDB0011175,BLEXP=BLEXPDB00003977067,COCONUT=CNP0079795	C11H20N2O3	Dipeptides	VTJUNIYRYIAIHF-UHFFFAOYNA-N	O=C(O)C1N(C(=O)C(N)CC(C)C)CCC1	Organic compounds	Organic acids and derivatives	Carboxylic acids and derivatives	Amino acids, peptides, and analogues
1	286	w/o MS2:Adenine; LC-ESI-QTOF; MS2; CE	163	1.90322	1.95548	2.08288	136.062	5182.64	21856.4	null	[M+H]+	M + 0	found in higher mz's MsMs_313; found in higher mz's MsMs_314; found in higher mz's MsMs_312		136.062	C5H5N5	6-aminopurines	GFFGJBXGBJISGV-UHFFFAOYSA-N	NC1=C2N=CN=C2NC=N1	530	TRUE	TRUE	FALSE		null	null	null	66.2	26.7603	135.66501:13 135.73976:12 135.82481:13 135.90918:13 135.94742:120 135.97058:16 135.98584:53 135.99683:27 136.01309:40 136.02415:45 136.06169:5462 136.09921:21 136.11241:49 136.12424:138 136.14444:12 136.20311:26 136.31267:28 136.33304:12 136.43407:15 136.45642:20 136.46524:13 136.49643:16 136.50673:98 136.53975:50 136.64075:28 136.65341:60 136.7361:19 136.912:44 136.93114:273 136.93904:76 136.952…	49.95084:22 49.96634:18 49.99091:21 50.00072:17 50.00599:38 50.05658:13 50.06821:12 50.07736:22 50.24709:48 50.33542:17 50.34355:20 50.3814:16 50.42094:23 50.45207:25 50.52953:14 50.61888:13 50.72222:38 50.77851:27 50.78979:27 50.83305:15 50.89716:13 50.94629:27 50.95229:10 51.0164:12 51.03552:15 51.05067:22 51.05856:12 51.20193:16 51.26454:75 51.29614:52 51.36485:10 51.37333:125 51.39075:18 51.4…	S:\shares\bw02hortidata\Group_Geelen\jingjili\_data\_Results\Notebook1\Bio2Bio\LC-HRMS\MS-DIAL+FINDER\52\Crude\ESI+\52ESI+\ID00311_1.96_136.06.mat	ID00311_1.96_136.06	17346	1714	136.062	[M+H]+	21856.4	Adenine	5.6226	HMDB=HMDB0000034,KNApSAcK=C00001490,ChEBI=CHEBI:16708,DrugBank=DB00173,SMPDB=PW_C000024,YMDB=YMDB00887,T3DB=T3D4279,STOFF=STOFF_617,BMDB=BMDB00034,Urine=HMDB0000034,Saliva=HMDB0000034,Feces=HMDB0000034,ECMDB=ECMDB00034,CSF=HMDB0000034,Serum=HMDB0000034,PubChem=190,PlantCyc=ADENINE,UNPD=UNPD128555,BLEXP=BLEXPDB00000000190,COCONUT=CNP0128332	C5H5N5	6-aminopurines	GFFGJBXGBJISGV-UHFFFAOYSA-N	N1=CN=C(N)C=2NC=NC12	Organic compounds	Organoheterocyclic compounds	Imidazopyrimidines	Purines and purine derivatives
0	287	w/o MS2:Irgarol-descyclopropyl; LC-ESI-ITFT; MS2; CE	163	1.8858	1.95548	2.02482	214.116	3583.3	12221.6	null	[M+H-H2O]+	M + 0	adduct linked to 314_[M+ACN+H]+; found in higher mz's MsMs_313; found in higher mz's MsMs_314		214.112	C8H15N5S	Methylthio-s-triazines	MWWBDLRPMWTLRX-UHFFFAOYSA-N	CSC1=NC(=N)N=C(NC(C)(C)C)N1	530	TRUE	TRUE	FALSE		null	null	null	61.1	22.0755	213.67949:39 213.6981:29 213.78023:17 213.84196:33 213.85765:10 213.8876:181 213.9169:38 213.94368:25 213.9521:9 213.97591:22 214.00499:103 214.04477:61 214.08183:44 214.11635:4387 214.17429:16 214.34221:13 214.36305:27 214.38518:12 214.4491:12 214.60585:24 214.63129:22 214.64713:23 214.73685:12 214.79617:28 214.84401:13 214.86977:31 214.88121:66 214.89281:31 214.90845:91 214.92451:59 214.94882:2…	49.95084:22 49.96634:18 49.99091:21 50.00072:17 50.00599:38 50.05658:13 50.06821:12 50.07736:22 50.24709:48 50.33542:17 50.34355:20 50.3814:16 50.42094:23 50.45207:25 50.52953:14 50.61888:13 50.72222:38 50.77851:27 50.78979:27 50.83305:15 50.89716:13 50.94629:27 50.95229:10 51.0164:12 51.03552:15 51.05067:22 51.05856:12 51.20193:16 51.26454:75 51.29614:52 51.36485:10 51.37333:125 51.39075:18 51.4…	S:\shares\bw02hortidata\Group_Geelen\jingjili\_data\_Results\Notebook1\Bio2Bio\LC-HRMS\MS-DIAL+FINDER\52\Crude\ESI+\52ESI+\ID00312_1.96_214.12.mat	ID00312_1.96_214.12	17346	3217	214.116	[M+H-H2O]+	12221.6
0	288	w/o MS2:N-(6-methoxypyridin-3-yl)-1-methyl-1H-indole-6-carboxamide	163	1.90903	1.95548	2.05965	282.121	4312.51	14249.6	null	[M+H]+	M + 0		4.84	282.12	C16H15N3O2	Indolecarboxamides and derivatives	IEYPTSQYHVVDAC-UHFFFAOYSA-N	O=C(NC1=CN=C(OC)C=C1)C=2C=CC=3C=CN(C3C2)C	530	TRUE	TRUE	FALSE	100	null	null	null	63.8	21.7037	281.65805:14 281.71518:21 281.80511:18 281.81616:11 281.84628:72 281.86981:74 281.89645:33 281.91553:41 281.93158:30 281.9585:15 281.97354:10 281.98679:15 282.00708:67 282.05933:61 282.08347:101 282.12088:4966 282.17548:15 282.21677:142 282.2514:21 282.33624:14 282.36426:15 282.38635:48 282.40741:13 282.43353:30 282.46002:15 282.49371:21 282.57471:24 282.64203:46 282.75055:18 282.82529:13 282.843…	49.95084:22 49.96634:18 49.99091:21 50.00072:17 50.00599:38 50.05658:13 50.06821:12 50.07736:22 50.24709:48 50.33542:17 50.34355:20 50.3814:16 50.42094:23 50.45207:25 50.52953:14 50.61888:13 50.72222:38 50.77851:27 50.78979:27 50.83305:15 50.89716:13 50.94629:27 50.95229:10 51.0164:12 51.03552:15 51.05067:22 51.05856:12 51.20193:16 51.26454:75 51.29614:52 51.36485:10 51.37333:125 51.39075:18 51.4…	S:\shares\bw02hortidata\Group_Geelen\jingjili\_data\_Results\Notebook1\Bio2Bio\LC-HRMS\MS-DIAL+FINDER\52\Crude\ESI+\52ESI+\ID00313_1.96_282.12.mat	ID00313_1.96_282.12	17346	2432	282.121	[M+H]+	14249.6
1	289	w/o MS2:norambreinolide	164	1.86838	1.9613	2.08868	273.181	25340.3	74761.9	null	[M+ACN+H]+	M + 0	adduct linked to 312_[M+H-H2O]+; found in higher mz's MsMs_313	8	273.18	C16H26O2	Naphthofurans	IMKJGXCIJJXALX-SHUKQUCYSA-N	O=C1OC2(C)CCC3C(C)(C)CCCC3(C)C2C1	530	TRUE	TRUE	FALSE	99.8	null	null	null	69.8	44.3233	272.87097:164 272.88583:466 272.93576:28 272.952:23 272.97284:11 273:57 273.0256:22 273.06064:37 273.08475:35 273.09995:38 273.12671:144 273.18127:29928 273.31964:12 273.37491:168 273.3862:79 273.42471:21 273.46036:61 273.50482:33 273.6481:56 273.67892:13 273.73077:44 273.7944:13 273.82831:57 273.84528:44 273.85706:42 273.8718:53 273.88864:63 273.90948:102 273.93732:73 273.96802:47 274.00943:93 2…	49.97756:17 50.05481:21 50.07798:15 50.14042:25 50.15479:20 50.2499:13 50.25883:28 50.29945:13 50.38732:19 50.39336:32 50.4133:14 50.43497:12 50.50542:13 50.63977:12 50.6676:26 50.72722:23 50.82948:16 50.92439:18 51.1178:15 51.14586:18 51.52683:13 51.53374:19 51.56006:19 51.65218:16 51.7012:24 51.74681:31 51.77379:12 51.78484:28 51.82718:12 51.83585:16 51.86412:19 51.91135:35 51.92622:18 51.94584…	S:\shares\bw02hortidata\Group_Geelen\jingjili\_data\_Results\Notebook1\Bio2Bio\LC-HRMS\MS-DIAL+FINDER\52\Crude\ESI+\52ESI+\ID00314_1.96_273.18.mat	ID00314_1.96_273.18	17098	2368	273.181	[M+ACN+H]+	74761.9	Isobutyryl-L-carnitine	5.3056	HMDB=HMDB0000736;HMDB0062556;HMDB0062606,ChEBI=CHEBI:73017;CHEBI:84838,FooDB=FDB022213,BMDB=BMDB00736,LipidMAPS=LMFA07070075,Urine=HMDB0000736,Serum=HMDB0000736,BLEXP=BLEXPDB00010177002,COCONUT=CNP0082620	C11H21NO4	Acyl carnitines	LRCNOZRCYBNMEP-UHFFFAOYNA-N	O=C([O-])CC(OC(=O)C(C)C)C[N+](C)(C)C	Organic compounds	Lipids and lipid-like molecules	Fatty Acyls	Fatty acid esters
0	290	w/o MS2:3,3'-Di-O-methylellagic acid	209	2.15257	2.22807	2.3618	331.035	4281.01	20468.1	null	[M+H]+	M + 0	similar chromatogram in higher mz_316; found in higher mz's MsMs_316	4.34	331.04	C16H10O8	Hydrolyzable tannins	KLAGYIBJNXLDTL-UHFFFAOYSA-N	O=C1OC2=C(OC)C(O)=CC=3C(=O)OC=4C(OC)=C(O)C=C1C4C23	530	TRUE	TRUE	FALSE	100	null	null	null	60.2	12.0363	330.56128:15 330.63138:32 330.80573:83 330.84839:40 330.87503:99 330.91858:30 330.97388:98 331.03513:5000 331.08542:19 331.11615:15 331.14038:39 331.20135:30 331.27155:14 331.29532:16 331.3429:40 331.42126:31 331.43317:11 331.50339:18 331.5361:26 331.60098:21 331.64795:47 331.69266:12 331.83905:24 331.86383:90 331.89639:37 331.91122:14 331.96948:85 332.04343:2288 332.10876:36 332.14349:46 332.174…	50.18772:35 50.21385:59 50.21964:21 50.26071:13 50.50176:19 50.60128:49 50.61814:12 50.7253:23 50.86292:13 50.88783:13 50.92765:12 51.02656:37 51.0461:18 51.17709:28 51.40878:50 51.41887:40 51.51352:12 51.56522:22 51.604:15 51.92792:14 51.99482:13 52.17432:70 52.18143:43 52.22567:17 52.29196:113 52.30615:14 52.35983:14 52.37978:37 52.38639:7 52.42459:35 52.5696:23 52.60967:16 52.7382:19 52.80696:…	S:\shares\bw02hortidata\Group_Geelen\jingjili\_data\_Results\Notebook1\Bio2Bio\LC-HRMS\MS-DIAL+FINDER\52\Crude\ESI+\52ESI+\ID00315_2.23_331.04.mat	ID00315_2.23_331.04	16759	5278	331.035	[M+H]+	20468.1
1	291	w/o MS2:Apotoxicarol	209	2.10612	2.22807	2.3618	360.07	4257.58	18114.7	null	[M+H]+	M + 0			360.069	C18H14O7	Rotenones	OYRKSWWBFPVHGY-UHFFFAOYSA-N	O=C1C=2C(O)=CC(O)=CC2OC3=C1C=4C=C(OC)C(OC)=CC4OC3	530	TRUE	TRUE	FALSE		null	null	null	98.4	54.5612	359.74854:13 359.78732:32 359.81036:13 359.84:52 359.87097:84 359.91794:105 359.95593:30 359.97977:172 360.01541:66 360.05286:922 360.07034:2785 360.11426:1004 360.14883:64 360.17374:34 360.20865:16 360.23007:15 360.41458:17 360.53409:63 360.66364:47 360.71353:40 360.80438:13 360.81927:13 360.86545:46 360.88193:43 360.90344:109 360.96783:15 360.99817:19 361.02905:79 361.0704:324 361.09872:91 361.…	50.18772:35 50.21385:59 50.21964:21 50.26071:13 50.50176:19 50.60128:49 50.61814:12 50.7253:23 50.86292:13 50.88783:13 50.92765:12 51.02656:37 51.0461:18 51.17709:28 51.40878:50 51.41887:40 51.51352:12 51.56522:22 51.604:15 51.92792:14 51.99482:13 52.17432:70 52.18143:43 52.22567:17 52.29196:113 52.30615:14 52.35983:14 52.37978:37 52.38639:7 52.42459:35 52.5696:23 52.60967:16 52.7382:19 52.80696:…	S:\shares\bw02hortidata\Group_Geelen\jingjili\_data\_Results\Notebook1\Bio2Bio\LC-HRMS\MS-DIAL+FINDER\52\Crude\ESI+\52ESI+\ID00316_2.23_360.07.mat	ID00316_2.23_360.07	16759	5791	360.07	[M+H]+	18114.7	N(1)-methyl-cGMP	5.3288	ChEBI=CHEBI:84632,UNPD=UNPD193347,COCONUT=CNP0421714	C11H14N5O7P	3',5'-cyclic purine nucleotides	FBEZEINIPFPIME-YPLCUDRINA-N	O=C1C=2N=CN(C2N=C(N)N1C)C3OC4COP(=O)(O)OC4C3O	Organic compounds	Nucleosides, nucleotides, and analogues	Purine nucleotides	Cyclic purine nucleotides
1	292	w/o MS2:Indoline	285	2.59955	2.67505	2.77968	120.081	19288.1	62672	null	[M+H]+	M + 0			120.081	C8H9N	Indolines	LPAGFVYQRIESJQ-UHFFFAOYSA-N	C1=CC=C2C(=C1)CCN2	530	TRUE	TRUE	FALSE		null	null	null	62.8	217.871	119.59027:14 119.59946:15 119.69136:13 119.7465:13 119.82783:13 119.85288:6 119.86324:77 119.89581:35 119.9054:34 119.93975:29 119.95354:49 119.96661:18 119.97814:17 120.00546:96 120.01575:74 120.02576:64 120.04046:51 120.08086:21956 120.10623:9 120.12538:26 120.15895:16 120.21047:17 120.23074:21 120.24248:13 120.2774:13 120.35804:106 120.45591:17 120.47253:12 120.5084:44 120.57645:19 120.58816:1…	49.99055:13 50.17967:12 50.27804:44 50.40263:16 50.42118:21 50.46794:27 50.54367:12 50.57165:20 50.77404:15 50.78756:15 50.8374:67 50.85111:37 50.91523:20 50.97292:12 51.04774:12 51.18632:23 51.27126:44 51.28959:34 51.32421:12 51.36476:16 51.39627:21 51.45061:40 51.48219:14 51.71903:22 51.75106:13 51.78651:20 51.87614:12 51.94213:15 51.96102:38 51.99663:140 52.09082:13 52.24406:19 52.31:44 52.321…	S:\shares\bw02hortidata\Group_Geelen\jingjili\_data\_Results\Notebook1\Bio2Bio\LC-HRMS\MS-DIAL+FINDER\52\Crude\ESI+\52ESI+\ID00317_2.68_120.08.mat	ID00317_2.68_120.08	16031	752	120.081	[M+H]+	62672	indoline	4.7453	ChEBI=CHEBI:43295,BLEXP=BLEXPDB00000010328,COCONUT=CNP0077169	C8H9N	Indolines	LPAGFVYQRIESJQ-UHFFFAOYSA-N	C=1C=CC2=C(C1)NCC2	Organic compounds	Organoheterocyclic compounds	Indoles and derivatives	Indolines
0	293	w/o MS2:(2-acetyloxy-3,6-diphenylcyclohexyl) acetate	299	2.646	2.75638	2.8784	369.998	3653.3	15449.1	null	[M+H]+	M + 0			369.999	C22H24O4	Benzene and substituted derivatives	FUSHLLXGTXLRMJ-UHFFFAOYSA-N	O=C(OC1C(OC(=O)C)C(C=2C=CC=CC2)CCC1C=3C=CC=CC3)C	530	TRUE	TRUE	FALSE		null	null	null	99.9	51.1589	369.59317:18 369.74448:17 369.78229:12 369.86224:24 369.89175:61 369.92465:36 369.99829:4009 370.03653:120 370.07358:15 370.13409:53 370.15515:33 370.17261:12 370.22296:64 370.2923:13 370.42453:18 370.49011:13 370.55499:12 370.72226:19 370.76346:9 370.78464:34 370.84491:163 370.88867:33 370.94958:87 370.98318:327 371.00757:1766 371.08612:156 371.13589:54 371.18015:53 371.21033:64 371.44193:42 371…	50.03157:37 50.14265:22 50.1609:45 50.19518:15 50.21922:13 50.22918:19 50.26632:24 50.28956:49 50.35676:13 50.36843:18 50.39876:13 50.41032:12 50.46431:69 50.49575:7 50.50164:24 50.52284:13 50.5344:14 50.55923:12 50.57391:33 50.65077:14 50.67839:60 50.9147:15 50.96525:29 50.98457:13 51.00882:6 51.01508:274 51.14305:6 51.15085:46 51.28117:22 51.4688:13 51.54942:25 51.68021:15 51.70285:24 51.73049:…	S:\shares\bw02hortidata\Group_Geelen\jingjili\_data\_Results\Notebook1\Bio2Bio\LC-HRMS\MS-DIAL+FINDER\52\Crude\ESI+\52ESI+\ID00318_2.76_370.mat	ID00318_2.76_370	15921	5633	369.998	[M+H]+	15449.1
1	294	w/o MS2:4-METHOXYCINNAMIC ACID	318	2.8029	2.86678	2.99458	179.071	6958.45	29083.9	null	[M+H]+	M + 0	found in higher mz's MsMs_320		179.07	C10H10O3	Cinnamic acids	AFDXODALSZRGIH-QPJJXVBHSA-N	COC1=CC=C(\C=C\C(O)=O)C=C1	530	TRUE	TRUE	FALSE		null	null	null	72.8	36.3532	178.84996:19 178.90823:29 178.97345:51 178.98639:152 179.0295:165 179.07072:7325 179.1012:18 179.17709:18 179.20497:13 179.23041:15 179.24077:18 179.42238:42 179.44025:26 179.46075:18 179.52069:19 179.58345:14 179.72386:12 179.81445:58 179.83812:12 179.9149:18 179.9292:40 179.94366:65 179.95526:38 179.98038:112 179.99609:66 180.03:43 180.07309:776 180.10986:82 180.33592:27 180.36974:16 180.38287:…	50.03871:17 50.1164:114 50.1387:16 50.16623:21 50.25702:36 50.26434:15 50.28944:23 50.3225:15 50.40412:16 50.56541:14 50.59335:12 50.62134:12 50.70563:15 50.71367:20 50.72048:20 50.73631:12 50.80641:14 50.81239:15 50.84367:12 50.97999:13 51.04383:13 51.15782:19 51.28379:19 51.35544:20 51.46146:143 51.52529:13 51.58537:32 51.63897:14 51.6837:13 51.77705:12 51.9788:123 51.99325:39 52.04288:33 52.06…	S:\shares\bw02hortidata\Group_Geelen\jingjili\_data\_Results\Notebook1\Bio2Bio\LC-HRMS\MS-DIAL+FINDER\52\Crude\ESI+\52ESI+\ID00319_2.87_179.07.mat	ID00319_2.87_179.07	14708	1094	179.071	[M+H]+	29083.9	(2E)-3-(4-hydroxy-3-methoxyphenyl)prop-2-enal	6.0913	HMDB=HMDB0141782,KNApSAcK=C00002728;C00035949,ChEBI=CHEBI:16547,FooDB=FDB001513,NANPDB=NANPDB_401;NANPDB_1499,PubChem=5280536,PlantCyc=CONIFERYL-ALDEHYDE,UNPD=UNPD167968;UNPD224637,BLEXP=BLEXPDB00000009984,NPA=NPA000767,COCONUT=CNP0326347	C10H10O3	Methoxyphenols	DKZBBWMURDFHNE-NSCUHMNNSA-N	O=CC=CC1=CC=C(O)C(OC)=C1	Organic compounds	Benzenoids	Phenols	Methoxyphenols
0	295	w/o MS2:N,N-Diethyl-3,4-dimethoxybenzamide; LC-ESI-QTOF; MS2; [M+H]+; CE	318	2.77968	2.86678	3.01163	238.146	8356.35	32110.5	null	[M+H]+	M + 0			238.144	C13H19NO3	Dimethoxybenzenes	ZQTJMIZZICSOBJ-UHFFFAOYSA-N	CCN(CC)C(=O)C1=CC(OC)=C(OC)C=C1	530	TRUE	TRUE	FALSE		null	null	null	62.3	56.0973	237.72318:19 237.76241:29 237.8696:74 237.88956:121 237.93111:208 237.9545:56 237.97675:47 238.02615:15 238.0499:23 238.07954:28 238.1013:191 238.14572:9741 238.29672:61 238.37149:34 238.38411:10 238.408:26 238.52434:19 238.79747:13 238.82945:15 238.85466:83 238.87346:147 238.89348:16 238.93321:351 238.96196:78 238.98354:68 239.00267:92 239.02141:160 239.03859:9 239.06685:38 239.07925:53 239.0922…	50.03871:17 50.1164:114 50.1387:16 50.16623:21 50.25702:36 50.26434:15 50.28944:23 50.3225:15 50.40412:16 50.56541:14 50.59335:12 50.62134:12 50.70563:15 50.71367:20 50.72048:20 50.73631:12 50.80641:14 50.81239:15 50.84367:12 50.97999:13 51.04383:13 51.15782:19 51.28379:19 51.35544:20 51.46146:143 51.52529:13 51.58537:32 51.63897:14 51.6837:13 51.77705:12 51.9788:123 51.99325:39 52.04288:33 52.06…	S:\shares\bw02hortidata\Group_Geelen\jingjili\_data\_Results\Notebook1\Bio2Bio\LC-HRMS\MS-DIAL+FINDER\52\Crude\ESI+\52ESI+\ID00320_2.87_238.15.mat	ID00320_2.87_238.15	14708	1592	238.146	[M+H]+	32110.5
1	296	w/o MS2:Unknown (carbon number 8); PlaSMA ID-224	337	2.90743	2.97717	3.08735	151.039	4179	16457.7	null	[M+H-H2O]+	M + 0	adduct linked to 322_[M+H]+; similar chromatogram in higher mz_323; found in higher mz's MsMs_323; found in higher mz's MsMs_322	4.95	151.039	C8H6O3	Unknown			530	TRUE	TRUE	FALSE	100	null	null	null	72.6	10.6236	150.63924:13 150.65903:25 150.81468:60 150.83279:15 150.8978:12 150.91707:72 150.92557:25 150.94217:34 150.95616:12 150.97256:112 150.99814:24 151.00653:29 151.0394:4471 151.0723:13 151.08339:36 151.09921:27 151.16618:12 151.30859:22 151.36752:28 151.43111:19 151.59441:21 151.62154:13 151.70949:17 151.82195:40 151.84245:53 151.89349:39 151.98042:150 152.00087:19 152.01277:24 152.03606:191 152.051…	49.97892:21 50.02205:20 50.19193:16 50.25321:13 50.26005:12 50.28043:37 50.28769:13 50.31587:25 50.33285:12 50.36774:13 50.41151:67 50.41801:18 50.45269:31 50.71765:12 50.86857:12 50.97757:16 50.98797:31 51.00646:22 51.10443:134 51.19363:13 51.22104:12 51.30172:19 51.32836:38 51.37194:11 51.37924:12 51.46031:12 51.57549:25 51.64834:12 51.74952:21 51.75574:34 51.76258:11 51.77705:12 51.93266:12 52…	S:\shares\bw02hortidata\Group_Geelen\jingjili\_data\_Results\Notebook1\Bio2Bio\LC-HRMS\MS-DIAL+FINDER\52\Crude\ESI+\52ESI+\ID00321_2.98_151.04.mat	ID00321_2.98_151.04	16008	1114	151.039	[M+H-H2O]+	16457.7	Vanillic acid	6.4723	HMDB=HMDB0000484,KNApSAcK=C00002682,ChEBI=CHEBI:16632;CHEBI:30816,DrugBank=DB02130,YMDB=YMDB01802,FooDB=FDB000846,NANPDB=NANPDB_801;NANPDB_1357;NANPDB_1489;NANPDB_4130;NANPDB_4503;NANPDB_4786,Urine=HMDB0000484,Saliva=HMDB0000484,Feces=HMDB0000484,Serum=HMDB0000484,PubChem=54675858;8468,PlantCyc=VANILLATE,UNPD=UNPD165274;UNPD172019,BLEXP=BLEXPDB00000008468,NPA=NPA011303,COCONUT=CNP0122021	C8H8O4	M-methoxybenzoic acids and derivatives	WKOLLVMJNQIZCI-UHFFFAOYSA-N	O=C(O)C1=CC=C(O)C(OC)=C1	Organic compounds	Benzenoids	Benzene and substituted derivatives	Benzoic acids and derivatives
1	297	w/o MS2:vanillic acid	337	2.89582	2.97717	3.128	169.05	3227.34	16579.1	null	[M+H]+	M + 0	adduct linked to 321_[M+H-H2O]+	3.13	169.05	C8H8O4	M-methoxybenzoic acids and derivatives	WKOLLVMJNQIZCI-UHFFFAOYSA-N	O=C(O)C1=CC=C(O)C(OC)=C1	530	TRUE	TRUE	FALSE	100	null	null	null	66.3	21.7341	168.55591:27 168.61378:143 168.83459:22 168.87425:19 168.8967:42 168.91034:25 168.93106:32 168.9516:53 168.96716:35 168.98659:109 169.00626:26 169.01524:24 169.05005:3501 169.08223:53 169.10397:74 169.1203:36 169.14964:12 169.1647:34 169.18784:42 169.24455:13 169.31145:14 169.38416:21 169.3965:15 169.40958:13 169.43274:38 169.45081:14 169.47034:26 169.4817:17 169.50606:34 169.55057:19 169.60135:1…	49.97892:21 50.02205:20 50.19193:16 50.25321:13 50.26005:12 50.28043:37 50.28769:13 50.31587:25 50.33285:12 50.36774:13 50.41151:67 50.41801:18 50.45269:31 50.71765:12 50.86857:12 50.97757:16 50.98797:31 51.00646:22 51.10443:134 51.19363:13 51.22104:12 51.30172:19 51.32836:38 51.37194:11 51.37924:12 51.46031:12 51.57549:25 51.64834:12 51.74952:21 51.75574:34 51.76258:11 51.77705:12 51.93266:12 52…	S:\shares\bw02hortidata\Group_Geelen\jingjili\_data\_Results\Notebook1\Bio2Bio\LC-HRMS\MS-DIAL+FINDER\52\Crude\ESI+\52ESI+\ID00322_2.98_169.05.mat	ID00322_2.98_169.05	16008	1401	169.05	[M+H]+	16579.1	Vanillic acid	6.4073	HMDB=HMDB0000484,KNApSAcK=C00002682,ChEBI=CHEBI:16632;CHEBI:30816,DrugBank=DB02130,YMDB=YMDB01802,FooDB=FDB000846,NANPDB=NANPDB_801;NANPDB_1357;NANPDB_1489;NANPDB_4130;NANPDB_4503;NANPDB_4786,Urine=HMDB0000484,Saliva=HMDB0000484,Feces=HMDB0000484,Serum=HMDB0000484,PubChem=54675858;8468,PlantCyc=VANILLATE,UNPD=UNPD165274;UNPD172019,BLEXP=BLEXPDB00000008468,NPA=NPA011303,COCONUT=CNP0122021	C8H8O4	M-methoxybenzoic acids and derivatives	WKOLLVMJNQIZCI-UHFFFAOYSA-N	O=C(O)C1=CC=C(O)C(OC)=C1	Organic compounds	Benzenoids	Benzene and substituted derivatives	Benzoic acids and derivatives
1	300	w/o MS2:Unknown (carbon number 7); PlaSMA ID-145	343	2.9365	3.01743	3.15123	139.038	5605.09	23167.5	null	[M+H]+	M + 0	adduct linked to 328_[M+CH3OH+H]+; found in higher mz's MsMs_329; found in higher mz's MsMs_327; found in higher mz's MsMs_326; found in higher mz's MsMs_328	3.22	139.039	C7H6O3	Unknown			530	TRUE	TRUE	FALSE	100	null	null	null	66.5	44.6507	138.58842:14 138.95139:12 138.96887:317 139.00629:60 139.03839:6670 139.06482:19 139.07484:12 139.09468:47 139.10963:16 139.20129:25 139.21881:25 139.24538:27 139.25401:22 139.26497:14 139.28485:49 139.29967:43 139.34579:28 139.35719:16 139.43645:17 139.44476:9 139.45773:15 139.53111:22 139.59506:22 139.61053:26 139.74208:14 139.77945:19 139.79367:12 139.81194:26 139.88419:27 139.92424:85 139.946…	50.01287:31 50.05452:12 50.10006:13 50.44136:12 50.45187:26 50.49562:15 50.52958:21 50.57326:19 50.62622:11 50.63197:31 50.89507:16 50.94529:17 50.98265:19 51.14096:15 51.21164:15 51.22882:12 51.29921:14 51.33116:13 51.35427:25 51.429:12 51.45574:16 51.54763:15 51.55954:37 51.62754:19 51.66092:14 51.67117:13 51.7084:17 51.73089:13 51.76667:44 51.78654:24 51.80222:16 51.90284:12 51.93972:41 51.948…	S:\shares\bw02hortidata\Group_Geelen\jingjili\_data\_Results\Notebook1\Bio2Bio\LC-HRMS\MS-DIAL+FINDER\52\Crude\ESI+\52ESI+\ID00325_3.02_139.04.mat	ID00325_3.02_139.04	15835	1527	139.038	[M+H]+	23167.5	Salicylic acid	6.2395	HMDB=HMDB0001895,KNApSAcK=C00000206,ChEBI=CHEBI:16914;CHEBI:30762,DrugBank=DB00936,SMPDB=PW_C001263,YMDB=YMDB01322,T3DB=T3D4816,FooDB=FDB000882;FDB003693;FDB031164,NANPDB=NANPDB_308;NANPDB_3090;NANPDB_4509,STOFF=STOFF_63,Urine=HMDB0001895,Saliva=HMDB0001895,Feces=HMDB0001895,Serum=HMDB0001895,PubChem=54675850;338,PlantCyc=CPD-110,UNPD=UNPD59192,BLEXP=BLEXPDB00000000338,COCONUT=CNP0230203	C7H6O3	Salicylic acids	YGSDEFSMJLZEOE-UHFFFAOYSA-N	O=C(O)C=1C=CC=CC1O	Organic compounds	Benzenoids	Benzene and substituted derivatives	Benzoic acids and derivatives
1	301	w/o MS2:Chlorogenic acid	343	2.90743	3.01743	3.13962	355.101	11351.5	46083.8	null	[M+H]+	M + 0	found in higher mz's MsMs_329; found in higher mz's MsMs_327	3.21	355.1	C16H18O9	Quinic acids and derivatives	CWVRJTMFETXNAD-JUHZACGLSA-N	O=C(O)C1(O)CC(O)C(O)C(OC(=O)C=CC2=CC=C(O)C(O)=C2)C1	530	TRUE	TRUE	FALSE	100	null	null	null	64.2	53.9198	354.69107:16 354.83682:55 354.87146:40 354.88873:17 354.95206:109 355.00568:142 355.10071:13012 355.18848:48 355.30576:12 355.39648:24 355.43945:13 355.48218:36 355.80115:35 355.85379:229 355.89188:58 355.9158:18 355.93121:13 355.98618:15 356.00867:57 356.04065:78 356.06415:143 356.10388:1686 356.18417:28 356.36917:29 356.4097:12 356.48398:32 356.74756:18 356.82996:21 356.86032:103 356.95407:17 3…	50.01287:31 50.05452:12 50.10006:13 50.44136:12 50.45187:26 50.49562:15 50.52958:21 50.57326:19 50.62622:11 50.63197:31 50.89507:16 50.94529:17 50.98265:19 51.14096:15 51.21164:15 51.22882:12 51.29921:14 51.33116:13 51.35427:25 51.429:12 51.45574:16 51.54763:15 51.55954:37 51.62754:19 51.66092:14 51.67117:13 51.7084:17 51.73089:13 51.76667:44 51.78654:24 51.80222:16 51.90284:12 51.93972:41 51.948…	S:\shares\bw02hortidata\Group_Geelen\jingjili\_data\_Results\Notebook1\Bio2Bio\LC-HRMS\MS-DIAL+FINDER\52\Crude\ESI+\52ESI+\ID00326_3.02_355.1.mat	ID00326_3.02_355.1	15835	3010	355.101	[M+H]+	46083.8	3-oxo-2-[(thiophen-2-yl)methylidene]-2,3-dihydro-1-benzofuran-6-yl cyclohexanecarboxylate	4.6334	COCONUT=CNP0055687	C20H18O4S	Benzofurans	YABWSBWACJQWAP-UHFFFAOYSA-N	O=C(OC1=CC=C2C(OC(=CC=3SC=CC3)C2=O)=C1)C4CCCCC4	Organic compounds	Organoheterocyclic compounds	Benzofurans
1	302	w/o MS2:Asterric acid_120092	343	2.94812	3.01743	3.15703	371.075	5094.91	20396.1	null	[M+H]+	M + 0	found in higher mz's MsMs_329		371.075				OC1=CC(C(OC)=O)=C(OC2=CC(C)=CC(O)=C2C(O)=O)C(OC)=C2	530	TRUE	TRUE	FALSE		null	null	null	100	41.922	370.62476:29 370.66452:52 370.69598:22 370.75989:38 370.77713:33 370.80145:35 370.83676:170 370.87912:14 370.91174:55 370.93878:19 370.98636:13 371.02402:44 371.07474:5366 371.13235:65 371.1684:55 371.21194:79 371.25742:144 371.39072:19 371.41428:164 371.44659:16 371.4762:18 371.50186:36 371.60867:19 371.79175:14 371.83582:39 371.86633:25 371.901:12 371.94785:37 371.96371:114 372.02127:19 372.074…	50.01287:31 50.05452:12 50.10006:13 50.44136:12 50.45187:26 50.49562:15 50.52958:21 50.57326:19 50.62622:11 50.63197:31 50.89507:16 50.94529:17 50.98265:19 51.14096:15 51.21164:15 51.22882:12 51.29921:14 51.33116:13 51.35427:25 51.429:12 51.45574:16 51.54763:15 51.55954:37 51.62754:19 51.66092:14 51.67117:13 51.7084:17 51.73089:13 51.76667:44 51.78654:24 51.80222:16 51.90284:12 51.93972:41 51.948…	S:\shares\bw02hortidata\Group_Geelen\jingjili\_data\_Results\Notebook1\Bio2Bio\LC-HRMS\MS-DIAL+FINDER\52\Crude\ESI+\52ESI+\ID00327_3.02_371.07.mat	ID00327_3.02_371.07	15835	3154	371.075	[M+H]+	20396.1	N-(1H-indazol-6-yl)-2-[(4-methyl-5-thiophen-2-yl-1,2,4-triazol-3-yl)thio]acetamide	4.6407	ChEBI=CHEBI:115003	C16H14N6OS2	Indazoles	PHVSJWUJLATVJJ-UHFFFAOYSA-N	O=C(NC=1C=CC=2C=NNC2C1)CSC3=NN=C(C=4SC=CC4)N3C	Organic compounds	Organoheterocyclic compounds	Benzopyrazoles	Indazoles
0	304	w/o MS2:Unknown (carbon number 9); PlaSMA ID-1064	351	2.94812	3.06412	3.2442	252.075	20085.4	76439.3	null	[M+H]+	M + 0	similar chromatogram in higher mz_331; found in higher mz's MsMs_331	1.89	252.075	C9H9N5O4	Unknown			530	TRUE	TRUE	FALSE	100	null	null	null	99.9	213.024	251.60657:16 251.64175:65 251.84215:67 251.88141:43 251.90356:88 251.92119:121 251.93311:61 251.9671:45 251.99243:84 252.01907:22 252.07495:21354 252.14755:104 252.17328:103 252.20233:48 252.2372:34 252.3183:25 252.36281:104 252.4265:13 252.4456:31 252.47339:17 252.52167:15 252.55293:33 252.69885:14 252.81316:19 252.83684:135 252.86472:17 252.89841:85 252.94745:71 252.97375:18 252.98697:55 253.01…	49.93414:14 49.94956:12 49.98348:14 50.06529:14 50.08958:24 50.09938:32 50.14185:13 50.16317:33 50.25084:48 50.2656:16 50.27496:64 50.30587:13 50.32408:29 50.33507:27 50.47814:15 50.53286:45 50.60269:18 50.67109:14 50.68509:58 50.78399:28 50.84684:17 50.99706:13 51.00996:27 51.05806:33 51.0906:13 51.11874:13 51.15345:15 51.19759:14 51.28973:24 51.29917:31 51.38007:38 51.50267:32 51.52658:15 51.54…	S:\shares\bw02hortidata\Group_Geelen\jingjili\_data\_Results\Notebook1\Bio2Bio\LC-HRMS\MS-DIAL+FINDER\52\Crude\ESI+\52ESI+\ID00330_3.06_252.07.mat	ID00330_3.06_252.07	15460	2407	252.075	[M+H]+	76439.3
1	305	w/o MS2:2-[[1-(4-nitrobenzoyl)pyrrolidine-2-carbonyl]amino]benzoic acid	351	2.92487	3.06412	3.26742	384.116	16987.5	63634.5	null	[M+H]+	M + 0			384.117	C19H17N3O6		IXQCQOLLSMIABK-UHFFFAOYSA-N	O=C(O)C=1C=CC=CC1N=C(O)C2N(C(=O)C3=CC=C(C=C3)N(=O)=O)CCC2	530	TRUE	TRUE	FALSE		null	null	null	99.6	186.865	383.76794:34 383.78857:90 383.83151:51 383.87115:29 383.95883:15 383.99362:144 384.01709:173 384.05035:157 384.11578:19152 384.18094:67 384.22699:14 384.32095:83 384.39404:17 384.44534:24 384.59393:41 384.71036:15 384.74481:12 384.76208:24 384.78284:28 384.8049:23 384.84433:88 384.88513:15 384.93271:32 384.96634:95 384.99548:9 385.02365:211 385.05658:47 385.09787:724 385.11951:2899 385.19473:12 3…	49.93414:14 49.94956:12 49.98348:14 50.06529:14 50.08958:24 50.09938:32 50.14185:13 50.16317:33 50.25084:48 50.2656:16 50.27496:64 50.30587:13 50.32408:29 50.33507:27 50.47814:15 50.53286:45 50.60269:18 50.67109:14 50.68509:58 50.78399:28 50.84684:17 50.99706:13 51.00996:27 51.05806:33 51.0906:13 51.11874:13 51.15345:15 51.19759:14 51.28973:24 51.29917:31 51.38007:38 51.50267:32 51.52658:15 51.54…	S:\shares\bw02hortidata\Group_Geelen\jingjili\_data\_Results\Notebook1\Bio2Bio\LC-HRMS\MS-DIAL+FINDER\52\Crude\ESI+\52ESI+\ID00331_3.06_384.12.mat	ID00331_3.06_384.12	15460	3564	384.116	[M+H]+	63634.5	Succinyladenosine	5.9764	HMDB=HMDB0000912,ChEBI=CHEBI:71169,FooDB=FDB022314,BMDB=BMDB00912,Urine=HMDB0000912,CSF=HMDB0000912,Serum=HMDB0000912,UNPD=UNPD4525;UNPD94621,BLEXP=BLEXPDB00000165243,COCONUT=CNP0105148	C14H17N5O8	Purine nucleosides	VKGZCEJTCKHMRL-DMBDNJCHNA-N	O=C(O)CC(NC1=NC=NC2=C1N=CN2C3OC(CO)C(O)C3O)C(=O)O	Organic compounds	Nucleosides, nucleotides, and analogues	Purine nucleosides
1	308	w/o MS2:Umbelliferone	412	3.26742	3.41852	3.56338	163.038	5713.23	31386.1	null	[M+H]+	M + 0	similar chromatogram in higher mz_335; found in higher mz's MsMs_336; found in higher mz's MsMs_335		163.038	C9H6O3		ORHBXUUXSCNDEV-UHFFFAOYSA-N	O=C1OC=2C=C(O)C=CC2C=C1	530	TRUE	TRUE	FALSE		null	null	null	66.3	33.8191	162.57707:48 162.60289:36 162.63528:44 162.65906:13 162.68973:19 162.94165:32 162.9561:34 162.96933:31 162.98759:129 163.00233:26 163.03978:5425 163.06364:120 163.07671:21 163.08583:8 163.10715:96 163.12311:157 163.14627:44 163.2272:13 163.28979:52 163.33202:18 163.35172:12 163.36833:12 163.39551:29 163.45474:15 163.47169:35 163.52461:12 163.57762:24 163.78162:12 163.82072:14 163.92406:14 163.938…	49.93515:23 50.00437:25 50.10546:30 50.12366:45 50.13658:16 50.1642:110 50.17279:13 50.23531:33 50.26319:18 50.31584:18 50.36235:18 50.42441:39 50.43827:12 50.45154:13 50.46923:12 50.56721:19 50.6819:24 50.70088:17 50.70984:66 50.73285:15 50.75342:15 50.77673:12 50.78995:22 50.83125:12 50.85442:26 50.89194:12 50.92385:19 50.9495:12 50.97565:17 51.05085:16 51.07372:15 51.10233:33 51.12731:25 51.16…	S:\shares\bw02hortidata\Group_Geelen\jingjili\_data\_Results\Notebook1\Bio2Bio\LC-HRMS\MS-DIAL+FINDER\52\Crude\ESI+\52ESI+\ID00334_3.42_163.04.mat	ID00334_3.42_163.04	17712	2711	163.038	[M+H]+	31386.1	Umbelliferone	5.6382	HMDB=HMDB0029865,KNApSAcK=C00002503,ChEBI=CHEBI:27510,FooDB=FDB001094;FDB012649,NANPDB=NANPDB_3587;NANPDB_4186;NANPDB_4468;NANPDB_4483,STOFF=STOFF_1054,Urine=HMDB0029865,Serum=HMDB0029865,PubChem=5281426,PlantCyc=CPD-8186,UNPD=UNPD16064,BLEXP=BLEXPDB00005281426,COCONUT=CNP0291283	C9H6O3	7-hydroxycoumarins	ORHBXUUXSCNDEV-UHFFFAOYSA-N	O=C1OC=2C=C(O)C=CC2C=C1	Organic compounds	Phenylpropanoids and polyketides	Coumarins and derivatives	Hydroxycoumarins
1	309	w/o MS2:C11H17NO4; PlaSMA ID-888	413	3.34297	3.42432	3.56338	228.125	3451.55	11500.4	null	[M+H]+	M + 0	similar chromatogram in higher mz_336; found in higher mz's MsMs_336	5.61	228.125	C11H17NO4	Formula predicted			530	TRUE	TRUE	FALSE	100	null	null	null	60	22.7643	227.76056:14 227.78654:16 227.89377:20 227.9046:11 227.92203:24 227.95546:37 227.97713:44 227.99487:57 228.01076:18 228.02724:42 228.05864:63 228.08369:51 228.12462:4179 228.17433:117 228.20135:73 228.2334:28 228.24979:13 228.35349:15 228.39859:13 228.42636:20 228.44669:26 228.54585:19 228.61154:22 228.75623:37 228.86366:13 228.88538:33 228.91553:62 228.93773:107 228.95723:39 228.99596:34 229.020…	49.9866:12 50.01827:49 50.03104:31 50.04367:33 50.05915:24 50.10122:29 50.13284:44 50.16422:25 50.19449:13 50.20553:21 50.2454:13 50.30727:13 50.3159:12 50.36076:14 50.40108:14 50.41655:14 50.46536:16 50.48323:26 50.52052:62 50.57938:53 50.58673:18 50.61564:76 50.6478:18 50.65646:35 50.70655:23 50.80519:15 50.89666:26 50.91863:15 50.94801:14 50.98075:14 51.08461:28 51.22414:12 51.24986:13 51.2647…	S:\shares\bw02hortidata\Group_Geelen\jingjili\_data\_Results\Notebook1\Bio2Bio\LC-HRMS\MS-DIAL+FINDER\52\Crude\ESI+\52ESI+\ID00335_3.42_228.12.mat	ID00335_3.42_228.12	17690	4168	228.125	[M+H]+	11500.4	2-Amino-3,4,8-trimethyl-3H-imidazo[4,5-f]quinoxaline	4.7799	HMDB=HMDB0032928,FooDB=FDB010913,UNPD=UNPD23893,BLEXP=BLEXPDB00000104739,COCONUT=CNP0166160	C12H13N5	Quinoxalines	LAZSIJHHPMHKQI-UHFFFAOYSA-N	N1=CC(=NC2=C1C=C(C3=C2N=C(N)N3C)C)C	Organic compounds	Organoheterocyclic compounds	Diazanaphthalenes	Benzodiazines
1	310	w/o MS2:(16alpha,17beta)-estra-1,3,5(10)-triene-3,16,17-triol	413	3.33715	3.42432	3.54597	289.178	52805.2	149013	null	[M+H]+	M + 0		6.43	289.18	C18H24O3	Estrogens and derivatives	PROQIPRRNZUXQM-ZXXIGWHRSA-N	OC1=CC=C2C(=C1)CCC3C2CCC4(C)C(O)C(O)CC34	530	TRUE	TRUE	FALSE	100	null	null	null	64.5	194.284	288.87234:20 288.89758:45 288.91412:24 288.93369:49 288.96368:132 289.00439:12 289.0239:64 289.03979:16 289.0733:49 289.09235:31 289.1781:60951 289.24017:47 289.26398:32 289.2825:18 289.30124:18 289.3175:15 289.34177:12 289.36847:122 289.41379:107 289.47693:53 289.58755:35 289.64728:20 289.78052:12 289.83603:22 289.85251:24 289.86508:16 289.89325:94 289.9101:22 289.97986:60 290.05127:16 290.08527…	49.9866:12 50.01827:49 50.03104:31 50.04367:33 50.05915:24 50.10122:29 50.13284:44 50.16422:25 50.19449:13 50.20553:21 50.2454:13 50.30727:13 50.3159:12 50.36076:14 50.40108:14 50.41655:14 50.46536:16 50.48323:26 50.52052:62 50.57938:53 50.58673:18 50.61564:76 50.6478:18 50.65646:35 50.70655:23 50.80519:15 50.89666:26 50.91863:15 50.94801:14 50.98075:14 51.08461:28 51.22414:12 51.24986:13 51.2647…	S:\shares\bw02hortidata\Group_Geelen\jingjili\_data\_Results\Notebook1\Bio2Bio\LC-HRMS\MS-DIAL+FINDER\52\Crude\ESI+\52ESI+\ID00336_3.42_289.18.mat	ID00336_3.42_289.18	17690	2949	289.178	[M+H]+	149013	CNP0450593	4.42	COCONUT=CNP0450593	C14H20N6O	Aralkylamines	ZIJANKGDJHHESR-UHFFFAOYSA-N	N=1C=NC(N)=C(C1)C2=NOC(=N2)C3N(CCC3)CC(C)C	Organic compounds	Organic nitrogen compounds	Organonitrogen compounds	Amines
1	312	w/o MS2:Paeonol	437	3.50568	3.56918	3.66795	167.071	39528.9	104694	null	[M+H]+	M + 0	similar chromatogram in higher mz_340; similar chromatogram in higher mz_341; found in higher mz's MsMs_341; found in higher mz's MsMs_340	6.573	167.07	C9H10O3	Alkyl-phenylketones	UILPJVPSNHJFIK-UHFFFAOYSA-N	COC1=CC(O)=C(C=C1)C(C)=O	530	TRUE	TRUE	FALSE	100	null	null	null	74	209.685	166.58568:13 166.61008:22 166.64131:27 166.72047:100 166.74197:28 166.84258:15 166.89168:45 166.9621:81 166.98402:57 167.00909:67 167.03114:249 167.07098:47950 167.10263:48 167.11429:34 167.1283:59 167.14702:20 167.1608:17 167.16956:8 167.19298:42 167.21063:38 167.2205:34 167.29523:37 167.30687:33 167.33577:13 167.40887:27 167.41837:29 167.49535:27 167.54068:12 167.56046:24 167.58319:47 167.62303…	49.9962:66 50.00586:13 50.02006:15 50.05686:91 50.0701:210 50.09021:24 50.13631:18 50.15514:31 50.16064:15 50.17979:47 50.23909:39 50.24781:16 50.26941:15 50.34059:34 50.34967:39 50.38458:32 50.41178:34 50.43373:39 50.45061:12 50.46136:33 50.47676:15 50.54557:36 50.55448:19 50.60788:35 50.64302:14 50.68624:116 50.70359:18 50.78455:19 50.795:15 50.80317:18 50.85005:19 50.91137:13 50.97065:29 50.97…	S:\shares\bw02hortidata\Group_Geelen\jingjili\_data\_Results\Notebook1\Bio2Bio\LC-HRMS\MS-DIAL+FINDER\52\Crude\ESI+\52ESI+\ID00338_3.57_167.07.mat	ID00338_3.57_167.07	18789	1421	167.071	[M+H]+	104694	Ethylparaben	5.8965	HMDB=HMDB0032573,KNApSAcK=C00033837,ChEBI=CHEBI:31575,YMDB=YMDB01688,T3DB=T3D3978,FooDB=FDB010510;FDB020182,STOFF=STOFF_419,PubChem=8434,UNPD=UNPD115503,BLEXP=BLEXPDB00000008434,COCONUT=CNP0179290	C9H10O3	p-Hydroxybenzoic acid alkyl esters	NUVBSKCKDOMJSU-UHFFFAOYSA-N	O=C(OCC)C1=CC=C(O)C=C1	Organic compounds	Benzenoids	Benzene and substituted derivatives	Benzoic acids and derivatives
1	314	w/o MS2:3-O-Caffeoylquinic acid methyl ester	437	3.47083	3.56918	3.65052	369.116	15329.1	42498.6	null	[M+H]+	M + 0	found in higher mz's MsMs_341	3.42	369.11	C17H20O9	Quinic acids and derivatives	MZNIJRAPCCELQX-AWOKGZDASA-N	O=C(OC1CC(O)(C(=O)OC)CC(O)C1O)C=CC2=CC=C(O)C(O)=C2	530	TRUE	TRUE	FALSE	100	null	null	null	61.4	98.7134	368.64844:15 368.70068:17 368.79987:27 368.85242:69 368.88126:33 368.94333:45 368.98053:15 369.00058:15 369.04987:100 369.11584:17575 369.2785:12 369.34076:15 369.37497:28 369.41864:48 369.52795:44 369.57712:23 369.60049:59 369.64734:22 369.73996:12 369.8356:66 369.87036:24 369.92053:126 369.94623:10 369.98465:100 370.00497:198 370.02859:35 370.05414:41 370.08157:172 370.12039:2545 370.18649:75 3…	49.9962:66 50.00586:13 50.02006:15 50.05686:91 50.0701:210 50.09021:24 50.13631:18 50.15514:31 50.16064:15 50.17979:47 50.23909:39 50.24781:16 50.26941:15 50.34059:34 50.34967:39 50.38458:32 50.41178:34 50.43373:39 50.45061:12 50.46136:33 50.47676:15 50.54557:36 50.55448:19 50.60788:35 50.64302:14 50.68624:116 50.70359:18 50.78455:19 50.795:15 50.80317:18 50.85005:19 50.91137:13 50.97065:29 50.97…	S:\shares\bw02hortidata\Group_Geelen\jingjili\_data\_Results\Notebook1\Bio2Bio\LC-HRMS\MS-DIAL+FINDER\52\Crude\ESI+\52ESI+\ID00340_3.57_369.12.mat	ID00340_3.57_369.12	18789	3296	369.116	[M+H]+	42498.6	2-[(3-methylthiophen-2-yl)methylidene]-3-oxo-2,3-dihydro-1-benzofuran-6-yl cyclohexanecarboxylate	4.9357	COCONUT=CNP0075617	C21H20O4S	Benzofurans	MDXSGDQMLLJEQY-UHFFFAOYSA-N	O=C(OC1=CC=C2C(OC(=CC=3SC=CC3C)C2=O)=C1)C4CCCCC4	Organic compounds	Organoheterocyclic compounds	Benzofurans
0	315	w/o MS2:methyl asterrate	437	3.49987	3.56918	3.66795	385.09	5820.64	17881.6	null	[M+H]+	M + 0			385.09	C18H18O8		KYDNOVLBVBYOSW-UHFFFAOYSA-N	O=C(OC)C=1C=C(O)C=C(OC)C1OC2=CC(=CC(O)=C2C(=O)OC)C	530	TRUE	TRUE	FALSE		null	null	null	61.7	43.6973	384.61176:14 384.68881:42 384.79865:46 384.83142:27 384.86011:12 384.91833:76 384.93979:51 385.0015:31 385.09027:7017 385.16006:123 385.20966:45 385.23212:40 385.2608:24 385.30136:12 385.38803:42 385.41281:30 385.46567:48 385.61887:21 385.69318:29 385.76367:55 385.78455:22 385.81833:11 385.84149:43 385.91891:81 386.013:58 386.03433:24 386.09668:1000 386.14636:88 386.21082:29 386.23422:17 386.3062…	49.9962:66 50.00586:13 50.02006:15 50.05686:91 50.0701:210 50.09021:24 50.13631:18 50.15514:31 50.16064:15 50.17979:47 50.23909:39 50.24781:16 50.26941:15 50.34059:34 50.34967:39 50.38458:32 50.41178:34 50.43373:39 50.45061:12 50.46136:33 50.47676:15 50.54557:36 50.55448:19 50.60788:35 50.64302:14 50.68624:116 50.70359:18 50.78455:19 50.795:15 50.80317:18 50.85005:19 50.91137:13 50.97065:29 50.97…	S:\shares\bw02hortidata\Group_Geelen\jingjili\_data\_Results\Notebook1\Bio2Bio\LC-HRMS\MS-DIAL+FINDER\52\Crude\ESI+\52ESI+\ID00341_3.57_385.09.mat	ID00341_3.57_385.09	18789	3470	385.09	[M+H]+	17881.6
1	316	w/o MS2:Unknown (carbon number 9); PlaSMA ID-469	453	3.60403	3.66213	3.72607	179.034	4869.89	15798.3	null	[M+H-H2O]+	M + 0	adduct linked to 343_[M+H]+; found in higher mz's MsMs_343	3.43	179.034	C9H6O4	Unknown			530	TRUE	TRUE	FALSE	100	null	null	null	67.3	23.8159	178.5401:49 178.61063:12 178.6559:13 178.74777:12 178.79489:15 178.80812:12 178.85284:12 178.88635:13 178.99062:160 179.03371:5829 179.06779:245 179.07611:105 179.08919:26 179.10985:12 179.13474:13 179.15363:16 179.23691:13 179.28537:67 179.30907:154 179.40791:14 179.4808:27 179.54189:48 179.57474:73 179.5864:13 179.60393:12 179.61787:28 179.69954:15 179.88522:21 179.89636:23 179.90883:26 179.924…	49.94333:12 49.96193:50 49.97692:15 50.02649:40 50.04405:33 50.07147:16 50.08994:18 50.11534:13 50.12235:24 50.13955:16 50.15221:43 50.15925:14 50.17056:10 50.17699:69 50.23114:15 50.23912:13 50.24769:34 50.25848:59 50.26606:7 50.2764:39 50.30016:36 50.33174:67 50.34521:12 50.35626:15 50.38995:24 50.41749:15 50.44635:49 50.47852:12 50.49871:19 50.52091:8 50.53006:47 50.54212:13 50.54833:23 50.562…	S:\shares\bw02hortidata\Group_Geelen\jingjili\_data\_Results\Notebook1\Bio2Bio\LC-HRMS\MS-DIAL+FINDER\52\Crude\ESI+\52ESI+\ID00342_3.66_179.03.mat	ID00342_3.66_179.03	19820	4002	179.034	[M+H-H2O]+	15798.3	3-Methoxy-4,5-methylenedioxybenzoic acid	5.444	HMDB=HMDB0030800,FooDB=FDB002741,UNPD=UNPD140249,COCONUT=CNP0265925	C9H8O5	Gallic acid and derivatives	AOHAPDDBNAPPIN-UHFFFAOYSA-N	O=C(O)C1=CC(OC)=C2OCOC2=C1	Organic compounds	Benzenoids	Benzene and substituted derivatives	Benzoic acids and derivatives
1	317	w/o MS2:Shikimic Acid	453	3.59823	3.66213	3.73187	197.045	5692.7	18405.5	null	[M+H]+	M + 0	adduct linked to 342_[M+H-H2O]+; found in higher mz's MsMs_345		197.042	C7H10O5	Shikimic acids and derivatves	JXOHGGNKMLTUBP-HSUXUTPPSA-N	O=C(O)C1=CC(O)C(O)C(O)C1	530	TRUE	TRUE	FALSE		null	null	null	61	41.7376	196.56889:15 196.63475:16 196.70145:18 196.82755:13 196.91365:133 196.9399:84 196.96063:37 196.98964:40 197.00381:66 197.04472:6621 197.08876:54 197.11447:10 197.13011:56 197.15695:24 197.17426:21 197.32874:100 197.39915:12 197.42725:30 197.45447:14 197.47632:16 197.52141:26 197.54236:53 197.72148:14 197.7531:19 197.87666:37 197.90176:615 197.9395:35 197.98708:50 197.99664:30 198.01132:31 198.049…	49.94333:12 49.96193:50 49.97692:15 50.02649:40 50.04405:33 50.07147:16 50.08994:18 50.11534:13 50.12235:24 50.13955:16 50.15221:43 50.15925:14 50.17056:10 50.17699:69 50.23114:15 50.23912:13 50.24769:34 50.25848:59 50.26606:7 50.2764:39 50.30016:36 50.33174:67 50.34521:12 50.35626:15 50.38995:24 50.41749:15 50.44635:49 50.47852:12 50.49871:19 50.52091:8 50.53006:47 50.54212:13 50.54833:23 50.562…	S:\shares\bw02hortidata\Group_Geelen\jingjili\_data\_Results\Notebook1\Bio2Bio\LC-HRMS\MS-DIAL+FINDER\52\Crude\ESI+\52ESI+\ID00343_3.66_197.04.mat	ID00343_3.66_197.04	19820	4415	197.045	[M+H]+	18405.5	3-Methoxy-4,5-methylenedioxybenzoic acid	5.4121	HMDB=HMDB0030800,FooDB=FDB002741,UNPD=UNPD140249,COCONUT=CNP0265925	C9H8O5	Gallic acid and derivatives	AOHAPDDBNAPPIN-UHFFFAOYSA-N	O=C(O)C1=CC(OC)=C2OCOC2=C1	Organic compounds	Benzenoids	Benzene and substituted derivatives	Benzoic acids and derivatives
0	319	w/o MS2:Eremanthin	457	3.62148	3.68537	3.78995	253.132	4576.09	15222.7	null	[M+H]+	M + 0			253.134	C15H18O2	Guaianolides and derivatives	BWRZDLYJNURUHS-XUXIUFHCSA-N	O=C1OC2C(C1=C)CC=C(C)C3CCC(=C)C23	530	TRUE	TRUE	FALSE		null	null	null	63.1	13.1377	252.64552:38 252.83044:47 252.85963:47 252.90353:83 252.95311:45 252.97453:13 252.99519:35 253.02751:90 253.06804:177 253.08926:58 253.13185:4767 253.17851:40 253.19888:57 253.23653:22 253.28284:15 253.30618:43 253.355:18 253.43069:20 253.50772:12 253.57025:12 253.68388:33 253.77905:14 253.82959:71 253.84698:51 253.86415:180 253.88228:23 253.90727:67 253.92062:31 253.97171:70 253.9875:15 254.0085…	49.9318:28 49.96396:15 49.9997:19 50.08384:12 50.15194:68 50.17965:12 50.19815:12 50.23472:29 50.28949:12 50.31612:23 50.36491:15 50.37467:15 50.38784:16 50.41188:18 50.44051:16 50.45694:35 50.46611:14 50.53588:18 50.56736:83 50.58582:21 50.59171:56 50.60469:15 50.6142:11 50.62048:20 50.70204:14 50.75652:29 50.79815:50 50.81018:50 50.8203:12 50.8435:69 50.88174:13 50.93266:17 50.93966:8 50.95185:…	S:\shares\bw02hortidata\Group_Geelen\jingjili\_data\_Results\Notebook1\Bio2Bio\LC-HRMS\MS-DIAL+FINDER\52\Crude\ESI+\52ESI+\ID00345_3.69_253.13.mat	ID00345_3.69_253.13	19567	5570	253.132	[M+H]+	15222.7
1	320	w/o MS2:(3S,6R,6aS,7S)-6,6a,7,8-tetrahydroxy-3-methyl-3,4,5,6,7,12a-hexahydro-2H-benzo[a]anthracene-1,12-dione	465	3.61568	3.73187	3.8364	383.093	4815.42	14761.1	null	[M+H]+	M + 0	similar chromatogram in higher mz_347; found in higher mz's MsMs_347		383.089	C19H20O6	Tetralins	PKPHZFVECLENRP-QDWLCUAPSA-N	O=C1C2=C(CC(O)C3(O)C(O)C=4C(O)=CC=CC4C(=O)C23)CC(C)C1	530	TRUE	TRUE	FALSE		null	null	null	60.2	30.7303	382.61499:15 382.78818:79 382.82553:36 382.86722:16 382.90994:142 382.93616:26 382.96548:47 382.99335:64 383.03174:64 383.0932:6294 383.16623:82 383.21692:39 383.29175:17 383.38837:12 383.48239:12 383.54526:87 383.60828:17 383.74472:82 383.82788:36 383.91013:12 383.95483:80 383.98477:13 384.02148:135 384.10217:833 384.15756:51 384.18478:56 384.24002:57 384.37527:24 384.44846:27 384.50836:11 384.5…	49.97663:35 49.98463:11 49.99273:14 50.00408:15 50.01481:32 50.03366:13 50.07916:12 50.16648:25 50.17651:17 50.2633:31 50.26968:19 50.28107:13 50.30339:18 50.32631:17 50.34984:30 50.41956:12 50.44789:32 50.46766:63 50.47699:18 50.48514:15 50.49242:14 50.5021:15 50.5076:11 50.51574:12 50.54669:29 50.57025:15 50.59753:15 50.6304:50 50.65688:50 50.69748:12 50.71855:38 50.75373:28 50.76894:40 50.7750…	S:\shares\bw02hortidata\Group_Geelen\jingjili\_data\_Results\Notebook1\Bio2Bio\LC-HRMS\MS-DIAL+FINDER\52\Crude\ESI+\52ESI+\ID00346_3.73_383.09.mat	ID00346_3.73_383.09	20004	8146	383.093	[M+H]+	14761.1	Cibarian	5.0391	KNApSAcK=C00001531,ChEBI=CHEBI:3692,UNPD=UNPD76174,COCONUT=CNP0086003	C12H18N2O12	Monosaccharides	PUSAAHYGRLPDMQ-NKAWYWBNNA-N	O=C(OCC1OC(OC(=O)CC[N+](=O)[O-])C(O)C(O)C1O)CC[N+](=O)[O-]	Organic compounds	Organic oxygen compounds	Organooxygen compounds	Carbohydrates and carbohydrate conjugates
1	322	w/o MS2:Butyryl carnitine (isomer of 920); PlaSMA ID-919	473	3.72607	3.77833	3.86547	232.154	4220.13	12895.2	null	[M+H]+	M + 0		2.48	232.155	C11H21NO4	Acyl carnitines	LRCNOZRCYBNMEP-UHFFFAOYNA-N	O=C([O-])CC(OC(=O)C(C)C)C[N+](C)(C)C	530	TRUE	TRUE	FALSE	100	null	null	null	65.8	30.3623	231.71231:21 231.85718:55 231.88914:121 231.93555:49 231.95038:24 231.96594:41 231.99727:103 232.0132:56 232.0318:41 232.0753:67 232.09735:45 232.11887:23 232.15428:4930 232.21033:25 232.2496:43 232.40259:12 232.43158:10 232.44914:42 232.47586:14 232.51245:12 232.55859:49 232.58899:14 232.60535:20 232.62109:16 232.66231:12 232.689:12 232.7114:15 232.86978:33 232.88907:20 232.93521:49 232.96881:73…	50.02549:11 50.03373:29 50.0557:23 50.06406:19 50.07498:26 50.08086:28 50.0865:27 50.09436:24 50.105:31 50.14718:14 50.15976:47 50.19887:9 50.20576:13 50.21952:25 50.24155:18 50.24879:32 50.26627:22 50.2907:21 50.29744:63 50.30428:12 50.34984:18 50.36798:34 50.37481:13 50.38037:15 50.38886:45 50.40716:14 50.42114:86 50.43376:10 50.43973:29 50.47062:16 50.49482:13 50.55461:55 50.57162:12 50.59953:…	S:\shares\bw02hortidata\Group_Geelen\jingjili\_data\_Results\Notebook1\Bio2Bio\LC-HRMS\MS-DIAL+FINDER\52\Crude\ESI+\52ESI+\ID00348_3.78_232.15.mat	ID00348_3.78_232.15	20146	5267	232.154	[M+H]+	12895.2	Isobutyryl-L-carnitine	5.2537	HMDB=HMDB0000736;HMDB0062556;HMDB0062606,ChEBI=CHEBI:73017;CHEBI:84838,FooDB=FDB022213,BMDB=BMDB00736,LipidMAPS=LMFA07070075,Urine=HMDB0000736,Serum=HMDB0000736,BLEXP=BLEXPDB00010177002,COCONUT=CNP0082620	C11H21NO4	Acyl carnitines	LRCNOZRCYBNMEP-UHFFFAOYNA-N	O=C([O-])CC(OC(=O)C(C)C)C[N+](C)(C)C	Organic compounds	Lipids and lipid-like molecules	Fatty Acyls	Fatty acid esters
1	324	w/o MS2:Benzoic acid	487	3.79575	3.85963	3.92935	145.029	4485.7	14875.7	null	[M+H-H2O]+	M + 0	adduct linked to 351_[M+H]+; similar chromatogram in higher mz_352; found in higher mz's MsMs_352; found in higher mz's MsMs_351	3.31	145.03	C7H6O2	Benzoic acids	WPYMKLBDIGXBTP-UHFFFAOYSA-N	O=C(O)C=1C=CC=CC1	530	TRUE	TRUE	FALSE	100	null	null	null	65.4	12.6046	144.56062:58 144.56917:18 144.63594:48 144.64871:15 144.70026:21 144.75291:19 144.87997:34 144.89548:18 144.90675:18 144.91626:26 144.95407:13 144.96301:18 144.97464:50 144.98705:111 145.00018:19 145.02852:4997 145.05428:233 145.06424:107 145.0743:35 145.08456:14 145.10249:91 145.12921:28 145.18404:19 145.22876:15 145.25105:17 145.27533:13 145.32889:15 145.36897:41 145.40573:19 145.41634:12 145.4…	49.96621:35 50.00145:33 50.00991:24 50.04117:21 50.07659:33 50.08345:26 50.15191:27 50.1993:15 50.21056:19 50.24572:58 50.2663:25 50.28021:16 50.32864:8 50.33373:21 50.35975:21 50.4065:40 50.415:16 50.43904:19 50.47768:13 50.51112:12 50.52774:46 50.53254:9 50.55016:44 50.58249:59 50.61976:17 50.72342:15 50.74834:22 50.77428:66 50.78455:15 50.79385:24 50.83362:13 50.84459:19 50.84828:12 50.86219:8…	S:\shares\bw02hortidata\Group_Geelen\jingjili\_data\_Results\Notebook1\Bio2Bio\LC-HRMS\MS-DIAL+FINDER\52\Crude\ESI+\52ESI+\ID00350_3.86_145.03.mat	ID00350_3.86_145.03	20355	3115	145.029	[M+H-H2O]+	14875.7	Umbelliferone	5.8933	HMDB=HMDB0029865,KNApSAcK=C00002503,ChEBI=CHEBI:27510,FooDB=FDB001094;FDB012649,NANPDB=NANPDB_3587;NANPDB_4186;NANPDB_4468;NANPDB_4483,STOFF=STOFF_1054,Urine=HMDB0029865,Serum=HMDB0029865,PubChem=5281426,PlantCyc=CPD-8186,UNPD=UNPD16064,BLEXP=BLEXPDB00005281426,COCONUT=CNP0291283	C9H6O3	7-hydroxycoumarins	ORHBXUUXSCNDEV-UHFFFAOYSA-N	O=C1OC=2C=C(O)C=CC2C=C1	Organic compounds	Phenylpropanoids and polyketides	Coumarins and derivatives	Hydroxycoumarins
1	325	w/o MS2:4-hydroxycoumarin	487	3.80157	3.85963	3.95838	163.039	28061.1	79474.1	null	[M+H]+	M + 0	adduct linked to 350_[M+H-H2O]+; found in higher mz's MsMs_352	3.79	163.04	C9H6O3	4-hydroxycoumarins	VXIXUWQIVKSKSA-UHFFFAOYSA-N	O=C1OC=2C=CC=CC2C(O)=C1	530	TRUE	TRUE	FALSE	100	null	null	null	70.5	118.008	162.54878:12 162.56921:23 162.57922:20 162.58928:47 162.76538:15 162.791:18 162.81551:35 162.8934:10 162.90805:52 162.94057:36 162.96432:42 162.9798:263 162.99516:99 163.0394:33799 163.07193:210 163.09363:152 163.10857:126 163.12646:47 163.1356:54 163.15341:200 163.17006:35 163.19226:30 163.21118:15 163.23764:24 163.25311:24 163.28046:51 163.32658:14 163.34:13 163.41844:14 163.46123:21 163.51033:…	49.96621:35 50.00145:33 50.00991:24 50.04117:21 50.07659:33 50.08345:26 50.15191:27 50.1993:15 50.21056:19 50.24572:58 50.2663:25 50.28021:16 50.32864:8 50.33373:21 50.35975:21 50.4065:40 50.415:16 50.43904:19 50.47768:13 50.51112:12 50.52774:46 50.53254:9 50.55016:44 50.58249:59 50.61976:17 50.72342:15 50.74834:22 50.77428:66 50.78455:15 50.79385:24 50.83362:13 50.84459:19 50.84828:12 50.86219:8…	S:\shares\bw02hortidata\Group_Geelen\jingjili\_data\_Results\Notebook1\Bio2Bio\LC-HRMS\MS-DIAL+FINDER\52\Crude\ESI+\52ESI+\ID00351_3.86_163.04.mat	ID00351_3.86_163.04	20355	2245	163.039	[M+H]+	79474.1	Umbelliferone	5.9664	HMDB=HMDB0029865,KNApSAcK=C00002503,ChEBI=CHEBI:27510,FooDB=FDB001094;FDB012649,NANPDB=NANPDB_3587;NANPDB_4186;NANPDB_4468;NANPDB_4483,STOFF=STOFF_1054,Urine=HMDB0029865,Serum=HMDB0029865,PubChem=5281426,PlantCyc=CPD-8186,UNPD=UNPD16064,BLEXP=BLEXPDB00005281426,COCONUT=CNP0291283	C9H6O3	7-hydroxycoumarins	ORHBXUUXSCNDEV-UHFFFAOYSA-N	O=C1OC=2C=C(O)C=CC2C=C1	Organic compounds	Phenylpropanoids and polyketides	Coumarins and derivatives	Hydroxycoumarins
1	327	w/o MS2:[(2S,3R,4S,5S,6R)-3,4,5-trihydroxy-6-[[(E)-3-(4-hydroxyphenyl)prop-2-enoyl]oxymethyl]oxan-2-yl] (E)-3-phenylprop-2-enoate	493	3.8364	3.8945	3.99903	474.175	5120.5	13886.9	null	[M+H]+	M + 0			474.176	C24H24O9	O-cinnamoyl glycosides	BRXADWYLMDAXBU-FLXITYBYSA-N	O=C(OCC1OC(OC(=O)C=CC=2C=CC=CC2)C(O)C(O)C1O)C=CC3=CC=C(O)C=C3	530	TRUE	TRUE	FALSE		null	null	null	99.9	74.5542	473.72452:27 473.76379:33 473.84518:21 473.88306:97 473.9014:25 474.01816:119 474.07266:36 474.10181:160 474.17551:6332 474.24902:18 474.27014:38 474.3349:24 474.39438:13 474.42496:63 474.45126:10 474.52045:78 474.60504:69 474.63934:18 474.7009:14 474.73672:13 474.78766:23 474.81967:70 474.86053:23 474.89032:26 474.91269:16 474.94824:24 474.98788:125 475.02002:13 475.05292:14 475.0719:15 475.1219…	49.95718:12 49.97818:13 50.00007:55 50.02719:21 50.04041:16 50.05343:64 50.06844:79 50.08227:12 50.11168:12 50.17041:17 50.17965:21 50.21706:28 50.22252:7 50.23342:33 50.24764:12 50.26227:32 50.26904:8 50.27819:42 50.36247:25 50.37351:15 50.38832:71 50.41481:21 50.43279:32 50.44593:12 50.48472:16 50.52505:28 50.54837:13 50.5747:12 50.58555:24 50.6306:12 50.64772:97 50.65625:19 50.68961:12 50.9230…	S:\shares\bw02hortidata\Group_Geelen\jingjili\_data\_Results\Notebook1\Bio2Bio\LC-HRMS\MS-DIAL+FINDER\52\Crude\ESI+\52ESI+\ID00353_3.89_474.18.mat	ID00353_3.89_474.18	20018	4723	474.175	[M+H]+	13886.9	Lactoquinomycin B	5.3634	KNApSAcK=C00017724,UNPD=UNPD187255,COCONUT=CNP0144273	C24H27NO9	Naphthopyranones	UKGUMAYTBDAONQ-SESBIWLSNA-N	O=C1OC2C(OC(C)C34OC24C(=O)C5=CC=C(C(O)=C5C3=O)C6OC(C)C(O)C(N(C)C)C6)C1	Organic compounds	Organoheterocyclic compounds	Naphthopyrans	Naphthopyranones
1	328	w/o MS2:N-Acetylcarnosine; CE10; BKAYIFDRRZZKNF-VIFPVBQESA-N	501	3.8945	3.94097	3.98743	269.125	4064.14	11372.5	null	[M+H]+	M + 0	found in higher mz's MsMs_355	8.439	269.124	C11H16N4O4	Hybrid peptides	BKAYIFDRRZZKNF-VIFPVBQESA-N	CC(=NCCC(=N[C@@H](Cc1cnc[nH]1)C(=O)O)O)O	530	TRUE	TRUE	FALSE	99.9	null	null	null	60.1	11.0561	268.65271:42 268.68863:54 268.7204:14 268.74088:17 268.76965:15 268.80725:20 268.86118:75 268.87341:35 268.89905:66 268.92172:55 268.94519:65 268.96204:62 268.99603:23 269.01456:17 269.05322:123 269.08322:204 269.12524:4643 269.15765:136 269.1814:17 269.20483:15 269.23544:45 269.30624:50 269.39081:40 269.40298:39 269.50519:62 269.52399:42 269.54053:15 269.61475:28 269.63712:12 269.75061:33 269.76…	49.95276:30 50.00042:26 50.03722:111 50.05446:12 50.06833:33 50.07688:16 50.0906:19 50.09826:10 50.11394:19 50.12901:25 50.15488:20 50.16413:33 50.17381:40 50.19128:13 50.19822:26 50.20416:10 50.24839:19 50.27394:55 50.30346:40 50.30927:17 50.32076:31 50.33749:28 50.35144:12 50.3607:14 50.42847:15 50.4398:18 50.47389:29 50.5029:15 50.539:26 50.54987:12 50.56719:14 50.57291:11 50.58864:157 50.6009…	S:\shares\bw02hortidata\Group_Geelen\jingjili\_data\_Results\Notebook1\Bio2Bio\LC-HRMS\MS-DIAL+FINDER\52\Crude\ESI+\52ESI+\ID00354_3.94_269.13.mat	ID00354_3.94_269.13	20297	6206	269.125	[M+H]+	11372.5	Pentostatin	5.2393	HMDB=HMDB0014692,DrugBank=DB00552,T3DB=T3D2822,STOFF=STOFF_8291,Urine=HMDB0014692,Serum=HMDB0014692,UNPD=UNPD182314;UNPD28341;UNPD67613,BLEXP=BLEXPDB00000004739,COCONUT=CNP0144326	C11H16N4O4	Imidazodiazepines	FPVKHBSQESCIEP-JQCXWYLXSA-N	OCC1OC(N2C=NC3=C2N=CNCC3O)CC1O	Organic compounds	Organoheterocyclic compounds	Imidazodiazepines
1	329	w/o MS2:methyl (Z)-5-[(1R,4aR,8aR)-5,5,8a-trimethyl-2-methylidene-3,4,4a,6,7,8-hexahydro-1H-naphthalen-1-yl]-3-(acetyloxymethyl)pent-2-enoate	503	3.8945	3.95258	4.13225	415.219	8717.54	25207.5	null	[M+H]+	M + 0			415.223	C23H36O4	Diterpenoids	FALZOOWSJAQSFX-OATHEDFASA-N	O=C(OC)C=C(COC(=O)C)CCC1C(=C)CCC2C(C)(C)CCCC12C	530	TRUE	TRUE	FALSE		null	null	null	60.7	56.3842	414.74298:49 414.76874:54 414.80392:32 414.87509:30 414.90189:21 414.97583:221 415.04538:96 415.0874:45 415.12772:72 415.16147:57 415.21924:10835 415.32162:54 415.35568:16 415.40796:29 415.45883:36 415.60403:18 415.6301:125 415.67209:102 415.71896:24 415.74451:13 415.77899:15 415.83987:112 415.89441:26 415.93268:41 415.9559:118 415.99673:26 416.02676:61 416.06281:92 416.13315:63 416.22507:2214 41…	49.96339:37 49.99449:10 50.00154:51 50.03108:15 50.04515:55 50.09605:21 50.13016:12 50.13969:7 50.14769:86 50.17274:13 50.18578:29 50.22289:69 50.23132:25 50.24999:19 50.26574:66 50.28795:48 50.29414:6 50.30322:24 50.31696:15 50.34985:26 50.41492:24 50.47852:16 50.49799:13 50.51413:18 50.52109:20 50.54522:18 50.57863:33 50.59021:14 50.60269:35 50.6166:15 50.62916:31 50.64203:73 50.65778:13 50.671…	S:\shares\bw02hortidata\Group_Geelen\jingjili\_data\_Results\Notebook1\Bio2Bio\LC-HRMS\MS-DIAL+FINDER\52\Crude\ESI+\52ESI+\ID00355_3.95_415.22.mat	ID00355_3.95_415.22	20478	8870	415.219	[M+H]+	25207.5	Not named	4.9886	NPA=NPA001241,COCONUT=CNP0103041	C18H30N4O7	Alpha amino acids and derivatives	XFTHGTMJVXVDKR-NOQIOLJMSA-N	O=C(C=C(C)CCO)NCCCC1NC(=O)C(N(O)C1=O)CCCN(O)C(=O)C	Organic compounds	Organic acids and derivatives	Carboxylic acids and derivatives	Amino acids, peptides, and analogues
1	330	w/o MS2:(1R,3S,5r,7r)-2-(benzo[d][1,3]dioxol-5-yl)-5,7-dimethyl-1,3-diazaadamantane	514	3.97	4.0219	4.06837	287.171	3601.31	9539.45	null	[M+H]+	M + 0	similar chromatogram in higher mz_357; found in higher mz's MsMs_360; found in higher mz's MsMs_357	5.12	287.17	C17H22N2O2	Benzodioxoles	YESSRGNVIMVBNT-UHFFFAOYSA-N	O1C2=CC=C(C=C2OC1)C3N4CC5(C)CN3CC(C)(C4)C5	530	TRUE	TRUE	FALSE	100	null	null	null	65.9	18.6964	286.83054:18 286.87643:85 286.90067:62 286.9476:30 286.96176:74 286.98764:122 287.0144:83 287.03793:10 287.06577:51 287.09457:137 287.11334:118 287.17056:4435 287.20279:94 287.22385:20 287.25842:12 287.36581:23 287.38989:13 287.42676:30 287.46945:20 287.50903:15 287.58029:20 287.60464:33 287.64423:15 287.6619:14 287.7135:78 287.75269:13 287.78589:13 287.85147:15 287.89148:223 287.94232:58 287.968…	49.96608:32 49.97689:25 49.99841:18 50.01304:51 50.04517:22 50.08842:12 50.10279:19 50.10807:12 50.11657:22 50.15259:39 50.161:41 50.17038:12 50.18424:12 50.2028:18 50.22974:25 50.28052:19 50.30382:46 50.32042:14 50.33319:15 50.34408:8 50.34959:42 50.35563:7 50.37108:26 50.37747:7 50.38547:12 50.40258:22 50.45831:14 50.47849:14 50.50735:36 50.52403:15 50.55238:10 50.56015:50 50.56846:12 50.61719:…	S:\shares\bw02hortidata\Group_Geelen\jingjili\_data\_Results\Notebook1\Bio2Bio\LC-HRMS\MS-DIAL+FINDER\52\Crude\ESI+\52ESI+\ID00356_4.02_287.17.mat	ID00356_4.02_287.17	21442	4945	287.171	[M+H]+	9539.45	2-amino-N-[1-({1-[(1-oxopropan-2-yl)-C-hydroxycarbonimidoyl]ethyl}-C-hydroxycarbonimidoyl)ethyl]propanimidic acid	4.5298	COCONUT=CNP0213711	C12H22N4O4	Peptides	IBESLJAKWGLDDJ-UHFFFAOYSA-N	O=CC(N=C(O)C(N=C(O)C(N=C(O)C(N)C)C)C)C	Organic compounds	Organic acids and derivatives	Carboxylic acids and derivatives	Amino acids, peptides, and analogues
1	331	w/o MS2:Mitragynine; PlaSMA ID-2187	514	3.94677	4.0219	4.2136	399.225	151833	378964	null	[M+H]+	M + 0	adduct linked to 360_[M+Na]+; found in higher mz's MsMs_360	5.54	399.228	C23H30N2O4	Alkaloids	LELBFTMXCIIKKX-UHFFFAOYNA-N	CCC1CN2CCC3=C(NC4=C3C(OC)=CC=C4)C2CC1C(=COC)C(=O)OC	530	TRUE	TRUE	FALSE	100	null	null	null	68.1	867.001	398.76675:60 398.83066:114 398.85733:28 398.88074:41 398.90451:37 398.9295:26 398.95953:57 399.00906:52 399.03235:41 399.05228:112 399.10089:120 399.13034:248 399.22479:207762 399.2778:268 399.30972:151 399.33417:73 399.39862:232 399.46771:136 399.49725:87 399.52808:49 399.56271:19 399.62418:15 399.6459:55 399.69778:60 399.72934:24 399.75876:38 399.79449:119 399.82431:27 399.86755:47 399.88757:13…	49.96608:32 49.97689:25 49.99841:18 50.01304:51 50.04517:22 50.08842:12 50.10279:19 50.10807:12 50.11657:22 50.15259:39 50.161:41 50.17038:12 50.18424:12 50.2028:18 50.22974:25 50.28052:19 50.30382:46 50.32042:14 50.33319:15 50.34408:8 50.34959:42 50.35563:7 50.37108:26 50.37747:7 50.38547:12 50.40258:22 50.45831:14 50.47849:14 50.50735:36 50.52403:15 50.55238:10 50.56015:50 50.56846:12 50.61719:…	S:\shares\bw02hortidata\Group_Geelen\jingjili\_data\_Results\Notebook1\Bio2Bio\LC-HRMS\MS-DIAL+FINDER\52\Crude\ESI+\52ESI+\ID00357_4.02_399.22.mat	ID00357_4.02_399.22	21442	6486	399.225	[M+H]+	378964	cytosamine	4.9746	COCONUT=CNP0449154	C18H30N4O6	Aminoglycosides	XWEBNXCXASNJFB-UHFFFAOYSA-N	O=C1N=C(N)C=CN1C2OC(C)C(OC3OC(C)C(N(C)C)C(O)C3O)CC2	Organic compounds	Organic oxygen compounds	Organooxygen compounds	Carbohydrates and carbohydrate conjugates
1	334	w/o MS2:MLS002154168-01!Isoflupredone acetate338-98-7	514	3.98162	4.0219	4.07998	421.207	5036.81	13046.3	null	[M+Na]+	M + 0	adduct linked to 357_[M+H]+		421.21	C23H29FO6	Gluco/mineralocorticoids, progestogins and derivatives	ZOCUOMKMBMEYQV-GSLJADNHSA-N	O=C1C=CC2(C(=C1)CCC3C4CCC(O)(C(=O)COC(=O)C)C4(C)CC(O)C32F)C	530	TRUE	TRUE	FALSE		null	null	null	94.6	61.9982	420.70688:47 420.79993:18 420.86667:33 420.89542:53 420.98801:19 421.01425:137 421.04199:49 421.06473:76 421.08884:105 421.12378:38 421.15137:70 421.20667:6833 421.27542:15 421.31555:20 421.41403:12 421.45453:21 421.50354:11 421.52466:12 421.63181:13 421.67896:16 421.72107:13 421.74121:12 421.77914:13 421.81323:16 421.84802:55 421.89368:14 421.95648:18 421.99683:93 422.03885:85 422.0997:506 422.1…	49.96608:32 49.97689:25 49.99841:18 50.01304:51 50.04517:22 50.08842:12 50.10279:19 50.10807:12 50.11657:22 50.15259:39 50.161:41 50.17038:12 50.18424:12 50.2028:18 50.22974:25 50.28052:19 50.30382:46 50.32042:14 50.33319:15 50.34408:8 50.34959:42 50.35563:7 50.37108:26 50.37747:7 50.38547:12 50.40258:22 50.45831:14 50.47849:14 50.50735:36 50.52403:15 50.55238:10 50.56015:50 50.56846:12 50.61719:…	S:\shares\bw02hortidata\Group_Geelen\jingjili\_data\_Results\Notebook1\Bio2Bio\LC-HRMS\MS-DIAL+FINDER\52\Crude\ESI+\52ESI+\ID00360_4.02_421.21.mat	ID00360_4.02_421.21	21442	6733	421.207	[M+Na]+	13046.3	cytosamine	5.3004	COCONUT=CNP0449154	C18H30N4O6	Aminoglycosides	XWEBNXCXASNJFB-UHFFFAOYSA-N	O=C1N=C(N)C=CN1C2OC(C)C(OC3OC(C)C(N(C)C)C(O)C3O)CC2	Organic compounds	Organic oxygen compounds	Organooxygen compounds	Carbohydrates and carbohydrate conjugates
0	335	w/o MS2:"2-[[2-[bis(2-hydroxyethyl)amino]-4,8-di(piperidin-1-yl)pyrimido[5,4-d]pyrimidin-6-yl]-(2-hydroxyethyl)amino]ethanol"	531	4.05675	4.12063	4.19032	253.168	5792.06	14754.6	null	[M+H-H2O]+	M + 0	adduct linked to 362_[M+H]+; found in higher mz's MsMs_365; found in higher mz's MsMs_363; found in higher mz's MsMs_362		253.166	C24H40N8O4			OCCN(c1nc2c(nc(nc2N3CCCCC3)N(CCO)CCO)c(n1)N4CCCCC4)CCO	530	TRUE	TRUE	FALSE		null	null	null	98.5	17.0402	252.72414:20 252.75735:233 252.77263:33 252.79362:27 252.83842:53 252.86235:74 252.8893:14 252.99709:75 253.02177:154 253.04668:42 253.0746:89 253.11508:228 253.1458:912 253.16776:6878 253.20866:21 253.23438:110 253.26276:13 253.4227:19 253.53407:171 253.56509:44 253.59102:12 253.65025:12 253.70763:16 253.75763:23 253.82758:52 253.84811:75 253.87318:84 253.88991:104 253.91034:218 253.95329:60 253…	49.95181:16 49.98183:53 49.9927:14 50.03163:19 50.03706:11 50.06654:60 50.08354:17 50.09156:47 50.1197:17 50.15497:22 50.22397:23 50.2647:14 50.36618:13 50.37529:48 50.39167:16 50.41454:108 50.42366:12 50.4565:51 50.47994:65 50.53629:14 50.54244:15 50.58709:12 50.61193:24 50.62518:13 50.63214:28 50.64974:32 50.67625:20 50.70815:26 50.71644:27 50.72689:12 50.74103:35 50.75649:12 50.76475:68 50.778…	S:\shares\bw02hortidata\Group_Geelen\jingjili\_data\_Results\Notebook1\Bio2Bio\LC-HRMS\MS-DIAL+FINDER\52\Crude\ESI+\52ESI+\ID00361_4.12_253.17.mat	ID00361_4.12_253.17	20832	2758	253.168	[M+H-H2O]+	14754.6
0	336	w/o MS2:Doxylamine	531	4.05675	4.12063	4.20198	271.179	3168.77	8327.61	null	[M+H]+	M + 0	adduct linked to 361_[M+H-H2O]+; found in higher mz's MsMs_365; found in higher mz's MsMs_363		271.18	C17H22N2O			n1ccccc1C(OCCN(C)C)(c2ccccc2)C	530	TRUE	TRUE	FALSE		null	null	null	99.6	8.23736	270.74118:15 270.86035:45 270.88437:46 270.89407:85 270.91772:62 270.95166:31 270.97211:12 270.99759:15 271.01907:47 271.04916:57 271.08218:28 271.11093:62 271.13803:132 271.17908:3925 271.22931:13 271.25772:13 271.27795:20 271.35687:14 271.37857:34 271.4122:51 271.44922:19 271.49713:22 271.52231:68 271.55237:19 271.65201:23 271.66949:15 271.69147:12 271.86768:34 271.88196:70 271.90381:36 271.930…	49.95181:16 49.98183:53 49.9927:14 50.03163:19 50.03706:11 50.06654:60 50.08354:17 50.09156:47 50.1197:17 50.15497:22 50.22397:23 50.2647:14 50.36618:13 50.37529:48 50.39167:16 50.41454:108 50.42366:12 50.4565:51 50.47994:65 50.53629:14 50.54244:15 50.58709:12 50.61193:24 50.62518:13 50.63214:28 50.64974:32 50.67625:20 50.70815:26 50.71644:27 50.72689:12 50.74103:35 50.75649:12 50.76475:68 50.778…	S:\shares\bw02hortidata\Group_Geelen\jingjili\_data\_Results\Notebook1\Bio2Bio\LC-HRMS\MS-DIAL+FINDER\52\Crude\ESI+\52ESI+\ID00362_4.12_271.18.mat	ID00362_4.12_271.18	20832	2987	271.179	[M+H]+	8327.61
0	337	w/o MS2:(3aR,3a1S,5S,5aS,10bS)-methyl 6-acetyl-3a-ethyl-2,3,3a,3a1,4,5,5a,6,11,12-decahydro-1H-indolizino[8,1-cd]carbazole-5-carboxylate	531	4.05093	4.12063	4.22522	383.23	76726.9	170927	null	[M+H]+	M + 0	adduct linked to 365_[M+Na]+; found in higher mz's MsMs_365	5.52	383.23	C23H30N2O3	Aspidospermatan-type alkaloids	DHHMVJWGDXKKSV-HFOUZCJZSA-N	O=C(OC)C1CC2(CC)CCCN3CCC4(C=5C=CC=CC5N(C(=O)C)C14)C32	530	TRUE	TRUE	FALSE	100	null	null	null	64	514.71	382.79553:89 382.83173:36 382.88104:19 382.9133:31 382.95688:49 382.97556:63 383.03619:116 383.07352:37 383.10269:156 383.16156:139 383.23035:103859 383.33463:32 383.36728:99 383.39322:102 383.46027:205 383.48746:36 383.53714:53 383.58081:17 383.61444:90 383.67572:25 383.74088:19 383.7616:19 383.79791:11 383.81973:30 383.90826:14 383.92734:11 383.9563:24 383.98669:14 384.03131:193 384.06714:198 3…	49.95181:16 49.98183:53 49.9927:14 50.03163:19 50.03706:11 50.06654:60 50.08354:17 50.09156:47 50.1197:17 50.15497:22 50.22397:23 50.2647:14 50.36618:13 50.37529:48 50.39167:16 50.41454:108 50.42366:12 50.4565:51 50.47994:65 50.53629:14 50.54244:15 50.58709:12 50.61193:24 50.62518:13 50.63214:28 50.64974:32 50.67625:20 50.70815:26 50.71644:27 50.72689:12 50.74103:35 50.75649:12 50.76475:68 50.778…	S:\shares\bw02hortidata\Group_Geelen\jingjili\_data\_Results\Notebook1\Bio2Bio\LC-HRMS\MS-DIAL+FINDER\52\Crude\ESI+\52ESI+\ID00363_4.12_383.23.mat	ID00363_4.12_383.23	20832	4131	383.23	[M+H]+	170927
0	339	w/o MS2:Flunarizine	531	4.06837	4.12063	4.18452	405.212	9237.35	21421.1	null	[M+Na]+	M + 0	adduct linked to 363_[M+H]+		405.214	C26H26F2N2	Diphenylmethanes	SMANXXCATUTDDT-UHFFFAOYSA-N	C1=CC=C(C=C1)C=CCN2CCN(CC2)C(C3=CC=C(C=C3)F)C4=CC=C(C=C4)F	530	TRUE	TRUE	FALSE		null	null	null	98.4	98.384	404.77411:72 404.82248:38 404.89514:17 405.00018:150 405.02716:47 405.06857:70 405.0899:150 405.12512:75 405.14929:99 405.21191:11827 405.3085:21 405.35501:80 405.4884:12 405.53308:78 405.56253:15 405.60733:31 405.66864:17 405.70383:32 405.72153:35 405.78326:52 405.8096:75 405.84335:15 405.87967:17 405.98694:78 406.02066:49 406.07516:101 406.1268:895 406.14548:231 406.21561:2166 406.48517:27 406.…	49.95181:16 49.98183:53 49.9927:14 50.03163:19 50.03706:11 50.06654:60 50.08354:17 50.09156:47 50.1197:17 50.15497:22 50.22397:23 50.2647:14 50.36618:13 50.37529:48 50.39167:16 50.41454:108 50.42366:12 50.4565:51 50.47994:65 50.53629:14 50.54244:15 50.58709:12 50.61193:24 50.62518:13 50.63214:28 50.64974:32 50.67625:20 50.70815:26 50.71644:27 50.72689:12 50.74103:35 50.75649:12 50.76475:68 50.778…	S:\shares\bw02hortidata\Group_Geelen\jingjili\_data\_Results\Notebook1\Bio2Bio\LC-HRMS\MS-DIAL+FINDER\52\Crude\ESI+\52ESI+\ID00365_4.12_405.21.mat	ID00365_4.12_405.21	20832	4383	405.212	[M+Na]+	21421.1
1	340	w/o MS2:Alternariol monomethylether	542	4.12063	4.18452	4.23103	295.06	5778.38	17524.1	null	[M+H]+	M + 0	found in higher mz's MsMs_367	6.25	295.06	C15H12O5	Coumarins and derivatives	LCSDQFNUYFTXMT-UHFFFAOYSA-N	O=C1OC2=CC(O)=CC(=C2C3=CC(OC)=CC(O)=C13)C	530	TRUE	TRUE	FALSE	100	null	null	null	64.7	28.1211	294.57486:28 294.66647:13 294.82184:61 294.88751:52 294.91187:16 294.92838:20 294.95917:118 294.98453:75 295.00937:98 295.05981:6406 295.11957:75 295.13736:104 295.16882:243 295.1969:58 295.25714:14 295.41754:17 295.43909:39 295.45117:17 295.47519:19 295.53409:73 295.55618:25 295.5842:99 295.63373:19 295.84787:50 295.8735:59 295.88864:76 295.90695:75 295.95117:12 295.97864:25 295.99158:24 296.007…	49.93943:13 49.9521:31 49.95666:10 49.98611:15 50.01305:46 50.0289:13 50.08991:16 50.1348:12 50.14871:14 50.18262:22 50.23226:24 50.26704:35 50.28103:25 50.33111:58 50.36725:17 50.38316:13 50.4553:19 50.46142:35 50.48156:18 50.54053:22 50.57467:16 50.62905:24 50.63567:15 50.68828:19 50.70075:11 50.70671:31 50.71673:33 50.7253:13 50.79224:16 50.80651:13 50.81211:15 50.82726:13 50.83802:13 50.85762…	S:\shares\bw02hortidata\Group_Geelen\jingjili\_data\_Results\Notebook1\Bio2Bio\LC-HRMS\MS-DIAL+FINDER\52\Crude\ESI+\52ESI+\ID00366_4.18_295.06.mat	ID00366_4.18_295.06	20855	2675	295.06	[M+H]+	17524.1	Euplectin	4.7706	KNApSAcK=C00046736,UNPD=UNPD111627,NPA=NPA009733,COCONUT=CNP0195670	C17H10O5	Naphthopyranones	YMHHRZDSHVZLHL-UHFFFAOYSA-N	O=C1C=CC=2C=C3C=C(O)C=4C(=O)C=C(OC4C3=C(O)C12)C	Organic compounds	Organoheterocyclic compounds	Naphthopyrans	Naphthopyranones
1	342	w/o MS2:6,7-Dihydroxycoumarin	544	4.14967	4.19613	4.30075	179.035	11546.7	34695	null	[M+H]+	M + 0	similar chromatogram in higher mz_369; similar chromatogram in higher mz_370; found in higher mz's MsMs_370; found in higher mz's MsMs_378; found in higher mz's MsMs_369	2.871	179.034	C9H6O4	6,7-dihydroxycoumarins	ILEDWLMCKZNDJK-UHFFFAOYSA-N	OC1=CC2=C(C=CC(=O)O2)C=C1O	530	TRUE	TRUE	FALSE	100	null	null	null	77.7	60.4678	178.54138:15 178.61137:42 178.6227:16 178.65279:13 178.7039:30 178.83791:16 178.85117:20 178.88779:12 178.9061:30 178.92409:62 178.94194:162 178.97537:27 178.98976:31 179.03455:14728 179.07353:368 179.11601:129 179.14352:115 179.1727:55 179.18826:10 179.26019:13 179.32019:12 179.34935:24 179.37274:12 179.42252:45 179.46057:12 179.53716:51 179.55226:23 179.60474:15 179.62698:16 179.68297:14 179.70…	49.94535:14 49.95103:8 49.95671:21 49.98809:25 50.00281:24 50.00959:15 50.01588:12 50.06831:28 50.10854:25 50.11703:13 50.13129:15 50.13943:38 50.14538:7 50.15725:28 50.23912:16 50.26148:23 50.31424:12 50.34787:20 50.4391:20 50.45212:19 50.46442:61 50.48168:32 50.50273:27 50.52657:81 50.53917:30 50.54882:7 50.55331:10 50.5949:30 50.60757:28 50.64022:17 50.64823:24 50.65351:19 50.70785:52 50.73207…	S:\shares\bw02hortidata\Group_Geelen\jingjili\_data\_Results\Notebook1\Bio2Bio\LC-HRMS\MS-DIAL+FINDER\52\Crude\ESI+\52ESI+\ID00368_4.2_179.03.mat	ID00368_4.2_179.03	21021	1707	179.035	[M+H]+	34695	Aesculetin	5.7773	HMDB=HMDB0030819,KNApSAcK=C00002471,ChEBI=CHEBI:490095,FooDB=FDB002775,NANPDB=NANPDB_2139;NANPDB_3588;NANPDB_5678;NANPDB_6552;NANPDB_6557;NANPDB_6566;NANPDB_6571;NANPDB_6578;NANPDB_6584;NANPDB_6590;NANPDB_6595;NANPDB_6608;NANPDB_6615;NANPDB_6619;NANPDB_6626;NANPDB_6634;NANPDB_6646;NANPDB_6658;NANPDB_6666;NANPDB_6673;NANPDB_6685;NANPDB_6690;NANPDB_6696;NANPDB_6702;NANPDB_6734;NANPDB_6741;NANPDB_67…	C9H6O4	6,7-dihydroxycoumarins	ILEDWLMCKZNDJK-UHFFFAOYSA-N	O=C1OC=2C=C(O)C(O)=CC2C=C1	Organic compounds	Phenylpropanoids and polyketides	Coumarins and derivatives	Hydroxycoumarins
1	343	w/o MS2:Esculin; LC-ESI-QTOF; MS2; CE	544	4.13805	4.19613	4.26587	341.087	8826.35	23720.4	null	[M+H]+	M + 0	found in higher mz's MsMs_370; found in higher mz's MsMs_378		341.087	C15H16O9	Coumarin glycosides	XHCADAYNFIFUHF-TVKJYDDYSA-N	OC[C@H]1O[C@@H](OC2=C(O)C=C3OC(=O)C=CC3=C2)[C@H](O)[C@@H](O)[C@@H]1O	530	TRUE	TRUE	FALSE		null	null	null	66.3	32.6736	340.60635:70 340.63544:20 340.70456:13 340.76157:27 340.7843:11 340.80127:24 340.83344:50 340.86295:11 340.89517:20 340.9118:10 340.95102:47 340.96826:110 341.00037:20 341.0166:13 341.08716:11609 341.13715:55 341.15323:56 341.16977:81 341.18594:42 341.28317:38 341.35168:88 341.39621:20 341.51038:19 341.57379:26 341.65994:38 341.67831:17 341.80844:38 341.83145:236 341.85953:47 341.90714:178 341.92…	49.94535:14 49.95103:8 49.95671:21 49.98809:25 50.00281:24 50.00959:15 50.01588:12 50.06831:28 50.10854:25 50.11703:13 50.13129:15 50.13943:38 50.14538:7 50.15725:28 50.23912:16 50.26148:23 50.31424:12 50.34787:20 50.4391:20 50.45212:19 50.46442:61 50.48168:32 50.50273:27 50.52657:81 50.53917:30 50.54882:7 50.55331:10 50.5949:30 50.60757:28 50.64022:17 50.64823:24 50.65351:19 50.70785:52 50.73207…	S:\shares\bw02hortidata\Group_Geelen\jingjili\_data\_Results\Notebook1\Bio2Bio\LC-HRMS\MS-DIAL+FINDER\52\Crude\ESI+\52ESI+\ID00369_4.2_341.09.mat	ID00369_4.2_341.09	21021	4262	341.087	[M+H]+	23720.4	Aesculin	5.842	HMDB=HMDB0030820,KNApSAcK=C00002472,ChEBI=CHEBI:4853;CHEBI:91998,FooDB=FDB002776,STOFF=STOFF_3777,PubChem=5281417,PlantCyc=CPD-14461,UNPD=UNPD119528;UNPD192449;UNPD44084;UNPD68186,BLEXP=BLEXPDB00005351506,COCONUT=CNP0214412	C15H16O9	Coumarin glycosides	XHCADAYNFIFUHF-UHFFFAOYNA-N	O=C1OC=2C=C(O)C(OC3OC(CO)C(O)C(O)C3O)=CC2C=C1	Organic compounds	Phenylpropanoids and polyketides	Coumarins and derivatives	Coumarin glycosides
1	345	w/o MS2:Glycocyamine	547	4.1671	4.2136	4.30655	118.066	6174.18	28490.7	null	[M+H]+	M + 0	found in higher mz's MsMs_378; found in higher mz's MsMs_377; found in higher mz's MsMs_375; found in higher mz's MsMs_374; found in higher mz's MsMs_373; found in higher mz's MsMs_372		118.061	C3H7N3O2	Alpha amino acids and derivatives	BPMFZUMJYQTVII-UHFFFAOYSA-N	NC(=N)NCC(O)=O	530	TRUE	TRUE	FALSE		null	null	null	72.1	18.7557	117.58118:12 117.59711:64 117.61201:23 117.64639:33 117.66394:34 117.78328:31 117.82273:12 117.85124:12 117.88187:18 117.91138:25 117.93501:2946 117.96169:158 118.00169:13 118.06561:6017 118.0871:1076 118.12087:15 118.14877:13 118.16953:17 118.18897:56 118.20673:82 118.2768:17 118.2848:7 118.30533:13 118.31846:14 118.33289:23 118.35181:12 118.39827:17 118.48082:8 118.4877:29 118.53221:20 118.5479…	49.94948:22 49.9726:20 49.97886:32 50.01868:75 50.02491:15 50.04209:14 50.05288:12 50.06808:24 50.07761:17 50.08523:13 50.10907:36 50.11657:59 50.18048:9 50.18769:10 50.24919:14 50.27181:25 50.27903:14 50.28609:13 50.29522:15 50.369:21 50.45671:51 50.46758:12 50.50362:24 50.53198:47 50.55374:13 50.5793:15 50.58932:55 50.59885:30 50.6069:11 50.62287:12 50.64841:13 50.66627:59 50.67881:62 50.70061:…	S:\shares\bw02hortidata\Group_Geelen\jingjili\_data\_Results\Notebook1\Bio2Bio\LC-HRMS\MS-DIAL+FINDER\52\Crude\ESI+\52ESI+\ID00371_4.21_118.07.mat	ID00371_4.21_118.07	20992	1226	118.066	[M+H]+	28490.7	Benzeneacetonitrile	5.6707	HMDB=HMDB0034171,KNApSAcK=C00007674;C00048326,ChEBI=CHEBI:25979,T3DB=T3D1692,FooDB=FDB012457,STOFF=STOFF_5551,PubChem=8794,PlantCyc=PHENYLACETONITRILE,UNPD=UNPD16893,BLEXP=BLEXPDB00000008794,COCONUT=CNP0203807	C8H7N	Benzyl cyanides	SUSQOBVLVYHIEX-UHFFFAOYSA-N	N#CCC=1C=CC=CC1	Organic compounds	Benzenoids	Benzene and substituted derivatives	Benzyl cyanides
1	346	w/o MS2:Unknown (carbon number 10); PlaSMA ID-169	547	4.16128	4.2136	4.28333	144.081	8250.71	24274.8	null	[M+H]+	M + 0	similar chromatogram in higher mz_373; similar chromatogram in higher mz_377; found in higher mz's MsMs_378; found in higher mz's MsMs_377; found in higher mz's MsMs_375; found in higher mz's MsMs_374; found in higher mz's MsMs_373	1.77	144.082	C10H9N	Unknown			530	TRUE	TRUE	FALSE	100	null	null	null	67.7	42.9847	143.59911:13 143.61337:14 143.63177:18 143.67691:33 143.69633:18 143.7312:18 143.74117:52 143.77901:49 143.80121:19 143.83112:69 143.85039:20 143.87383:16 143.93237:269 143.95978:1142 143.97742:365 143.99699:20 144.04034:73 144.05069:325 144.08128:9568 144.10339:140 144.12952:26 144.13936:16 144.15596:14 144.1657:51 144.17601:29 144.18918:49 144.19658:15 144.22708:60 144.25543:50 144.32747:17 144…	49.94948:22 49.9726:20 49.97886:32 50.01868:75 50.02491:15 50.04209:14 50.05288:12 50.06808:24 50.07761:17 50.08523:13 50.10907:36 50.11657:59 50.18048:9 50.18769:10 50.24919:14 50.27181:25 50.27903:14 50.28609:13 50.29522:15 50.369:21 50.45671:51 50.46758:12 50.50362:24 50.53198:47 50.55374:13 50.5793:15 50.58932:55 50.59885:30 50.6069:11 50.62287:12 50.64841:13 50.66627:59 50.67881:62 50.70061:…	S:\shares\bw02hortidata\Group_Geelen\jingjili\_data\_Results\Notebook1\Bio2Bio\LC-HRMS\MS-DIAL+FINDER\52\Crude\ESI+\52ESI+\ID00372_4.21_144.08.mat	ID00372_4.21_144.08	20992	1689	144.081	[M+H]+	24274.8	1-naphthylamine	4.8706	ChEBI=CHEBI:50450,STOFF=STOFF_1129,PubChem=8640,UNPD=UNPD83750,BLEXP=BLEXPDB00000008640,COCONUT=CNP0232039	C10H9N	Naphthalenes	RUFPHBVGCFYCNW-UHFFFAOYSA-N	NC1=CC=CC=2C=CC=CC12	Organic compounds	Benzenoids	Naphthalenes
1	347	w/o MS2:3-FORMYLINDOLE	547	4.14387	4.2136	4.25427	146.06	25374.4	64997.4	null	[M+H]+	M + 0	found in higher mz's MsMs_378; found in higher mz's MsMs_377; found in higher mz's MsMs_375; found in higher mz's MsMs_368; found in higher mz's MsMs_374		146.06	C9H7NO	Indoles	OLNJUISKUQQNIM-UHFFFAOYSA-N	O=CC1=CNC2=CC=CC=C12	530	TRUE	TRUE	FALSE		null	null	null	72.1	175.606	145.61191:8 145.62332:34 145.65189:16 145.66643:14 145.70067:12 145.74979:33 145.77724:12 145.85483:13 145.93146:2482 145.95674:127 145.98123:23 146.02783:7 146.0603:30505 146.09766:62 146.11771:93 146.14532:83 146.16936:147 146.21236:17 146.23866:23 146.27153:13 146.32332:111 146.36586:110 146.41499:52 146.43538:13 146.45003:16 146.48772:14 146.49709:28 146.50757:17 146.54512:18 146.56192:32 146…	49.94948:22 49.9726:20 49.97886:32 50.01868:75 50.02491:15 50.04209:14 50.05288:12 50.06808:24 50.07761:17 50.08523:13 50.10907:36 50.11657:59 50.18048:9 50.18769:10 50.24919:14 50.27181:25 50.27903:14 50.28609:13 50.29522:15 50.369:21 50.45671:51 50.46758:12 50.50362:24 50.53198:47 50.55374:13 50.5793:15 50.58932:55 50.59885:30 50.6069:11 50.62287:12 50.64841:13 50.66627:59 50.67881:62 50.70061:…	S:\shares\bw02hortidata\Group_Geelen\jingjili\_data\_Results\Notebook1\Bio2Bio\LC-HRMS\MS-DIAL+FINDER\52\Crude\ESI+\52ESI+\ID00373_4.21_146.06.mat	ID00373_4.21_146.06	20992	1725	146.06	[M+H]+	64997.4	1H-Indole-3-carboxaldehyde	5.4084	HMDB=HMDB0029737,KNApSAcK=C00000112,ChEBI=CHEBI:28238,FooDB=FDB000934,NANPDB=NANPDB_4088,PubChem=10256,PlantCyc=CPDQT-430;INDOLE-3-CARBOXALDEHYDE,UNPD=UNPD132478,BLEXP=BLEXPDB00000010256,COCONUT=CNP0123546	C9H7NO	Indoles	OLNJUISKUQQNIM-UHFFFAOYSA-N	O=CC1=CNC=2C=CC=CC12	Organic compounds	Organoheterocyclic compounds	Indoles and derivatives	Indoles
1	348	w/o MS2:PYRIDOXINE	547	4.15548	4.2136	4.27748	170.059	3727.68	11229.4	null	[M+H-H2O]+	M + 0	adduct linked to 375_[M+H]+; found in higher mz's MsMs_378; found in higher mz's MsMs_377; found in higher mz's MsMs_375		170.059	C8H11NO3	Pyridoxines	LXNHXLLTXMVWPM-UHFFFAOYSA-N	OC=1C(=NC=C(C1CO)CO)C	530	TRUE	TRUE	FALSE		null	null	null	100	19.8126	169.65231:37 169.67511:134 169.82016:12 169.85861:16 169.90225:144 169.95415:20 169.97514:477 169.98729:357 170.01677:35 170.05911:4812 170.09039:173 170.11308:164 170.13356:61 170.17026:35 170.21944:17 170.27402:13 170.29988:13 170.34404:12 170.381:20 170.39917:64 170.42802:13 170.47324:37 170.51868:29 170.53459:19 170.55772:34 170.57182:20 170.60774:13 170.63754:39 170.70024:18 170.743:12 170.7…	49.94948:22 49.9726:20 49.97886:32 50.01868:75 50.02491:15 50.04209:14 50.05288:12 50.06808:24 50.07761:17 50.08523:13 50.10907:36 50.11657:59 50.18048:9 50.18769:10 50.24919:14 50.27181:25 50.27903:14 50.28609:13 50.29522:15 50.369:21 50.45671:51 50.46758:12 50.50362:24 50.53198:47 50.55374:13 50.5793:15 50.58932:55 50.59885:30 50.6069:11 50.62287:12 50.64841:13 50.66627:59 50.67881:62 50.70061:…	S:\shares\bw02hortidata\Group_Geelen\jingjili\_data\_Results\Notebook1\Bio2Bio\LC-HRMS\MS-DIAL+FINDER\52\Crude\ESI+\52ESI+\ID00374_4.21_170.06.mat	ID00374_4.21_170.06	20992	2092	170.059	[M+H-H2O]+	11229.4	Indole-3-acrylic acid	4.9858	KNApSAcK=C00000111,ChEBI=CHEBI:131929;CHEBI:132244,FooDB=FDB000938,UNPD=UNPD89252,BLEXP=BLEXPDB00005375048,COCONUT=CNP0326277	C11H9NO2	Indoles	PLVPPLCLBIEYEA-WAYWQWQTSA-N	O=C(O)C=CC1=CNC=2C=CC=CC12	Organic compounds	Organoheterocyclic compounds	Indoles and derivatives	Indoles
1	349	w/o MS2:Desethyl atrazine; LC-ESI-ITFT; MS2; CE	547	4.14387	4.2136	4.4111	188.071	70467.6	185153	null	[M+H]+	M + 0	adduct linked to 374_[M+H-H2O]+; found in higher mz's MsMs_378; found in higher mz's MsMs_377		188.07	C6H10ClN5	1,3,5-triazine-2,4-diamines	DFWFIQKMSFGDCQ-UHFFFAOYSA-N	CC(C)N=C1NC(Cl)=NC(=N)N1	530	TRUE	TRUE	FALSE		null	null	null	66	521.722	187.57191:160 187.67972:6 187.69051:29 187.72137:31 187.76929:28 187.84412:12 187.87195:19 187.90099:9 187.91333:64 187.9279:143 187.95235:171 187.97595:55 188.00081:137 188.02756:94 188.03871:140 188.071:86749 188.11478:136 188.13234:173 188.15181:43 188.1705:17 188.18149:40 188.20102:145 188.21355:344 188.3298:15 188.38441:16 188.41:6 188.42464:69 188.45926:13 188.49373:26 188.55122:59 188.5658…	49.94948:22 49.9726:20 49.97886:32 50.01868:75 50.02491:15 50.04209:14 50.05288:12 50.06808:24 50.07761:17 50.08523:13 50.10907:36 50.11657:59 50.18048:9 50.18769:10 50.24919:14 50.27181:25 50.27903:14 50.28609:13 50.29522:15 50.369:21 50.45671:51 50.46758:12 50.50362:24 50.53198:47 50.55374:13 50.5793:15 50.58932:55 50.59885:30 50.6069:11 50.62287:12 50.64841:13 50.66627:59 50.67881:62 50.70061:…	S:\shares\bw02hortidata\Group_Geelen\jingjili\_data\_Results\Notebook1\Bio2Bio\LC-HRMS\MS-DIAL+FINDER\52\Crude\ESI+\52ESI+\ID00375_4.21_188.07.mat	ID00375_4.21_188.07	20992	2246	188.071	[M+H]+	185153	Indole-3-acrylic acid	5.2878	KNApSAcK=C00000111,ChEBI=CHEBI:131929;CHEBI:132244,FooDB=FDB000938,UNPD=UNPD89252,BLEXP=BLEXPDB00005375048,COCONUT=CNP0326277	C11H9NO2	Indoles	PLVPPLCLBIEYEA-WAYWQWQTSA-N	O=C(O)C=CC1=CNC=2C=CC=CC12	Organic compounds	Organoheterocyclic compounds	Indoles and derivatives	Indoles
1	351	w/o MS2:NCGC00381328-01_C15H20O6_4-Hydroxy-4-(hydroxymethyl)-6,6-dimethyl-3-oxo-1,3,4,5,6,7,7a,9a-octahydropentaleno[1,6a-c]pyran-9-carboxylic acid	547	4.1671	4.2136	4.26587	297.133	4822.28	13666.7	null	[M+H]+	M + 0			297.133	C15H20O6	Terpene lactones	JKCIUIFXYRQALX-UHFFFAOYSA-N	O=C(O)C1=CC2CC(C)(C)CC23C1COC(=O)C3(O)CO	530	TRUE	TRUE	FALSE		null	null	null	100	27.8045	296.64813:13 296.74789:14 296.80737:10 296.82492:34 296.85001:12 296.86816:34 296.88931:31 296.93109:23 296.9606:13 296.9949:100 297.0228:24 297.04053:19 297.06473:63 297.08325:57 297.13303:5941 297.22043:32 297.42212:61 297.51721:77 297.56827:14 297.61734:105 297.63211:42 297.66208:16 297.73325:49 297.78418:138 297.81708:14 297.8364:93 297.8768:57 297.90607:56 297.92529:35 297.94214:62 297.98892…	49.94948:22 49.9726:20 49.97886:32 50.01868:75 50.02491:15 50.04209:14 50.05288:12 50.06808:24 50.07761:17 50.08523:13 50.10907:36 50.11657:59 50.18048:9 50.18769:10 50.24919:14 50.27181:25 50.27903:14 50.28609:13 50.29522:15 50.369:21 50.45671:51 50.46758:12 50.50362:24 50.53198:47 50.55374:13 50.5793:15 50.58932:55 50.59885:30 50.6069:11 50.62287:12 50.64841:13 50.66627:59 50.67881:62 50.70061:…	S:\shares\bw02hortidata\Group_Geelen\jingjili\_data\_Results\Notebook1\Bio2Bio\LC-HRMS\MS-DIAL+FINDER\52\Crude\ESI+\52ESI+\ID00377_4.21_297.13.mat	ID00377_4.21_297.13	20992	3476	297.133	[M+H]+	13666.7	Deoxynivalenol	5.9984	HMDB=HMDB0036156,KNApSAcK=C00003201,ChEBI=CHEBI:10022,T3DB=T3D3668,FooDB=FDB015009,LipidMAPS=LMPR0103180002,PubChem=40024,UNPD=UNPD126009;UNPD45634,BLEXP=BLEXPDB00000430147,NPA=NPA005872,COCONUT=CNP0213878	C15H20O6	Trichothecenes	LINOMUASTDIRTM-UHFFFAOYNA-N	O=C1C(=CC2OC3C(O)CC(C)(C43OC4)C2(CO)C1O)C	Organic compounds	Lipids and lipid-like molecules	Prenol lipids	Sesquiterpenoids
1	358	w/o MS2:Citropen	556	4.2078	4.26587	4.34722	207.066	7056.19	24163.7	null	[M+H]+	M + 0	found in higher mz's MsMs_385	4.95	207.065	C11H10O4	Coumarins and derivatives	NXJCRELRQHZBQA-UHFFFAOYSA-N	O=C1OC2=CC(OC)=CC(OC)=C2C=C1	530	TRUE	TRUE	FALSE	100	null	null	null	62.4	36.4516	206.72336:15 206.78493:35 206.80165:39 206.83112:20 206.84552:31 206.86932:21 206.89209:77 206.92313:120 206.97498:22 206.99399:98 207.01212:50 207.03845:366 207.06606:7530 207.09898:238 207.11789:93 207.14581:9 207.15746:40 207.20692:41 207.38795:17 207.41441:17 207.48988:18 207.53389:38 207.58282:13 207.65494:13 207.74936:13 207.77312:12 207.81821:15 207.86612:38 207.88412:31 207.91144:18 207.9…	49.9702:8 49.97839:9 49.98442:12 50.02358:14 50.10042:17 50.12014:54 50.1337:8 50.14215:50 50.19617:18 50.22076:57 50.25386:31 50.35672:9 50.36435:10 50.39042:49 50.41109:16 50.4335:12 50.47797:33 50.4854:9 50.54549:61 50.56146:13 50.57467:12 50.59371:15 50.61274:20 50.61922:30 50.63829:19 50.66786:12 50.70749:13 50.75541:21 50.77771:27 50.80236:13 50.84676:12 50.8835:21 50.8927:13 50.90007:19 50…	S:\shares\bw02hortidata\Group_Geelen\jingjili\_data\_Results\Notebook1\Bio2Bio\LC-HRMS\MS-DIAL+FINDER\52\Crude\ESI+\52ESI+\ID00384_4.27_207.07.mat	ID00384_4.27_207.07	20745	2089	207.066	[M+H]+	24163.7	Scoparone	5.4146	HMDB=HMDB0030818,KNApSAcK=C00002498,ChEBI=CHEBI:9055,FooDB=FDB002774,NANPDB=NANPDB_1742;NANPDB_3603;NANPDB_4525,PubChem=8417,PlantCyc=CPD-14452;CPD-9836,UNPD=UNPD66361,BLEXP=BLEXPDB00000008417,COCONUT=CNP0286100	C11H10O4	Coumarins and derivatives	GUAFOGOEJLSQBT-UHFFFAOYSA-N	O=C1OC=2C=C(OC)C(OC)=CC2C=C1	Organic compounds	Phenylpropanoids and polyketides	Coumarins and derivatives
1	359	w/o MS2:Caffeoylcholine; LC-ESI-QTOF; MS2; CE	556	4.17872	4.26587	4.37043	266.14	7191.31	22476.4	null	[M+H]+	M + 0			266.138	C14H20NO4	Coumaric acids and derivatives	HLGBXKIGYXVIFU-UHFFFAOYSA-O	C[N+](C)(C)CCOC(=O)C=CC1=CC(O)=C(O)C=C1	530	TRUE	TRUE	FALSE		null	null	null	65.6	35.9619	265.64258:13 265.66245:16 265.68372:56 265.70779:31 265.8317:41 265.86282:88 265.87784:49 265.89597:26 265.92679:95 265.98306:42 266.00229:38 266.03046:91 266.06595:218 266.09476:151 266.14026:8572 266.18674:60 266.22595:15 266.25665:12 266.29221:14 266.33105:16 266.39578:28 266.41846:13 266.55237:29 266.56686:28 266.62009:12 266.82196:13 266.85739:22 266.87451:15 266.98056:10 266.99854:80 267.03…	49.9702:8 49.97839:9 49.98442:12 50.02358:14 50.10042:17 50.12014:54 50.1337:8 50.14215:50 50.19617:18 50.22076:57 50.25386:31 50.35672:9 50.36435:10 50.39042:49 50.41109:16 50.4335:12 50.47797:33 50.4854:9 50.54549:61 50.56146:13 50.57467:12 50.59371:15 50.61274:20 50.61922:30 50.63829:19 50.66786:12 50.70749:13 50.75541:21 50.77771:27 50.80236:13 50.84676:12 50.8835:21 50.8927:13 50.90007:19 50…	S:\shares\bw02hortidata\Group_Geelen\jingjili\_data\_Results\Notebook1\Bio2Bio\LC-HRMS\MS-DIAL+FINDER\52\Crude\ESI+\52ESI+\ID00385_4.27_266.14.mat	ID00385_4.27_266.14	20745	2702	266.14	[M+H]+	22476.4	N-benzyl-9-(prop-2-en-1-yl)-9H-purin-6-amine	4.3798	COCONUT=CNP0412043	C15H15N5	6-alkylaminopurines	MDTPBXATQAZYAC-UHFFFAOYSA-N	N=1C=NC2=C(N=CN2CC=C)C1NCC=3C=CC=CC3	Organic compounds	Organoheterocyclic compounds	Imidazopyrimidines	Purines and purine derivatives
1	360	w/o MS2:NCGC00178802-07!N-[5-[[4-[5-[acetyl(hydroxy)amino]pentylamino]-4-oxobutanoyl]-hydroxyamino]pentyl]-N'-(5-aminopentyl)-N'-hydroxybutanediamide	559	4.1729	4.28333	4.4227	583.343	8432.77	21964.8	null	[M+H]+	M + 0			583.342	C25H48N6O8	Acetohydroxamic acids	UBQYURCVBFRUQT-UHFFFAOYSA-N	O=C(N(O)CCCCCN=C(O)CCC(=O)N(O)CCCCCN=C(O)CCC(=O)N(O)CCCCCN)C	530	TRUE	TRUE	FALSE		null	null	null	99.3	120.889	582.8512:35 582.91107:154 582.9696:43 583.00372:24 583.02484:45 583.0697:44 583.10602:112 583.15143:133 583.21722:13 583.26483:46 583.34338:11429 583.43567:20 583.48218:54 583.51996:35 583.54907:42 583.59576:19 583.66119:50 583.68823:27 583.7312:15 583.77106:30 583.8277:79 584.00659:78 584.03387:58 584.09723:152 584.15802:84 584.20007:133 584.25964:86 584.34521:3417 584.40765:96 584.47076:24 584.…	49.96328:22 49.97106:12 49.9834:12 50.02821:14 50.05601:37 50.08374:23 50.12244:12 50.16612:16 50.17268:9 50.18016:15 50.19356:12 50.20593:12 50.21675:19 50.23529:17 50.25543:14 50.29707:39 50.30398:26 50.33637:39 50.36169:25 50.36838:43 50.37481:8 50.38038:39 50.41724:19 50.42506:9 50.43162:15 50.4577:32 50.46915:18 50.49242:131 50.52279:13 50.53456:56 50.54232:46 50.55691:20 50.57001:41 50.6088…	S:\shares\bw02hortidata\Group_Geelen\jingjili\_data\_Results\Notebook1\Bio2Bio\LC-HRMS\MS-DIAL+FINDER\52\Crude\ESI+\52ESI+\ID00386_4.28_583.34.mat	ID00386_4.28_583.34	20983	6312	583.343	[M+H]+	21964.8	UNPD117855	3.9466	UNPD=UNPD117855	C39H42N4O	Strychnos alkaloids	XLYRMGWBFRJWAJ-NWRIMRMSNA-O	OC1C(=CN2C=3C=CC=CC3C45CC[N+]6(C)CC(=CC)C(CC46)C1C25)C=7C=C8C=9NC=%10C=CC=CC%10C9CC[N+]8=CC7CC
1	361	w/o MS2:ADRENALINE BITARTRATE	562	4.24845	4.30075	4.4169	356.097	4307.7	14622.4	null	[M+H]+	M + 0			356.095	C13H19NO9	Catechols	YLXIPWWIOISBDD-NDAAPVSOSA-N	O=C(O)C(O)C(O)C(=O)O.OC1=CC=C(C=C1O)C(O)CNC	530	TRUE	TRUE	FALSE		null	null	null	97.7	25.1591	355.61124:46 355.66782:56 355.77136:29 355.8103:10 355.8334:30 355.86008:112 355.89099:140 355.99875:86 356.02988:373 356.09946:4972 356.16974:92 356.19769:12 356.22009:91 356.24512:91 356.26651:13 356.33356:85 356.36768:31 356.401:13 356.42484:21 356.44955:15 356.51059:59 356.52728:70 356.56256:15 356.59866:21 356.62653:47 356.63818:22 356.71194:64 356.75131:59 356.77771:48 356.81262:63 356.8325…	49.94723:20 49.95455:7 49.96058:27 49.9662:9 49.98035:14 50.0078:33 50.01714:15 50.03593:12 50.0464:72 50.05753:16 50.08537:16 50.11777:12 50.20126:75 50.20977:19 50.29522:15 50.38148:13 50.41953:12 50.44492:47 50.46141:63 50.52812:12 50.53743:12 50.56616:13 50.57688:20 50.58813:165 50.60728:43 50.61503:14 50.63214:28 50.643:14 50.657:15 50.6962:19 50.71527:13 50.72536:23 50.76735:34 50.777:17 50…	S:\shares\bw02hortidata\Group_Geelen\jingjili\_data\_Results\Notebook1\Bio2Bio\LC-HRMS\MS-DIAL+FINDER\52\Crude\ESI+\52ESI+\ID00387_4.3_356.1.mat	ID00387_4.3_356.1	21113	7812	356.097	[M+H]+	14622.4	2,5-diamino-6-(5-phosphono)ribitylamino-4(3H)-pyrimidinone	5.3006	ChEBI=CHEBI:52402;CHEBI:58890,YMDB=YMDB00424,FooDB=FDB030302,PubChem=45480553;25271619,PlantCyc=CPD-10809,COCONUT=CNP0083411	C9H18N5O8P	Monosaccharide phosphates	ACIVVGBVOVHFPQ-XLEAQQMONA-N	O=C1NC(=NC(NCC(O)C(O)C(O)COP(=O)(O)O)=C1N)N	Organic compounds	Organic oxygen compounds	Organooxygen compounds	Carbohydrates and carbohydrate conjugates
0	362	w/o MS2:Deacetylvindoline	568	4.27168	4.3356	4.43432	415.22	22997.2	58838.7	null	[M+H]+	M + 0			415.22	C23H30N2O5	Plumeran-type alkaloids	ZDKMPOJNYNVYLA-UHFFFAOYSA-N	O=C(OC)C1(O)C(O)C2(C=CCN3CCC4(C5=CC=C(OC)C=C5N(C)C14)C32)CC	530	TRUE	TRUE	FALSE		null	null	null	100	150.177	414.75104:29 414.7901:14 414.82886:28 414.87021:48 414.93976:166 414.96292:52 415.03128:57 415.05212:120 415.10495:109 415.146:237 415.22003:31492 415.29187:119 415.32004:33 415.34906:69 415.39734:110 415.44476:33 415.47952:17 415.54926:107 415.5867:127 415.61493:13 415.6572:16 415.73785:32 415.76932:57 415.80908:15 415.84131:23 415.89377:39 415.95245:51 416.0029:45 416.0423:107 416.07562:59 416.…	49.95395:20 49.99489:13 50.00505:12 50.04727:15 50.06886:20 50.07427:7 50.08266:15 50.13734:56 50.16415:39 50.18755:15 50.19446:8 50.21685:6 50.22275:29 50.2328:15 50.23907:17 50.25999:12 50.2751:29 50.29166:49 50.33589:12 50.38506:40 50.40927:9 50.41724:19 50.44906:17 50.49548:23 50.53807:62 50.58582:93 50.59486:124 50.61251:33 50.62435:16 50.64169:34 50.66473:12 50.68494:24 50.70675:20 50.71684…	S:\shares\bw02hortidata\Group_Geelen\jingjili\_data\_Results\Notebook1\Bio2Bio\LC-HRMS\MS-DIAL+FINDER\52\Crude\ESI+\52ESI+\ID00388_4.34_415.22.mat	ID00388_4.34_415.22	21501	5616	415.22	[M+H]+	58838.7
1	365	w/o MS2:2,3-dihydroxy-1-(4-hydroxy-3-methoxyphenyl)-propan-1-one	576	4.3414	4.38205	4.43432	213.076	3744.33	10109.7	null	[M+H]+	M + 0			213.076	C10H12O5	Alkyl-phenylketones	UTXNRISXYKZJTH-UHFFFAOYSA-N	O=C(C1=CC=C(O)C(OC)=C1)C(O)CO	530	TRUE	TRUE	FALSE		null	null	null	65	14.5097	212.60634:39 212.62518:38 212.74286:28 212.85481:34 212.91319:16 212.94504:13 212.98978:121 213.01859:9 213.07625:4354 213.12132:124 213.13777:59 213.16208:45 213.18256:12 213.19818:61 213.21399:32 213.24771:39 213.27013:13 213.35748:55 213.37431:13 213.38824:27 213.52309:33 213.56178:12 213.62466:59 213.64442:42 213.70851:12 213.73419:12 213.84467:26 213.88528:129 213.93062:84 213.96071:83 213.9…	49.93867:21 49.95872:14 49.97694:17 49.98866:38 50.04914:13 50.06604:25 50.07108:17 50.07726:11 50.1634:13 50.19749:34 50.20747:24 50.22756:14 50.25543:14 50.3065:30 50.31903:16 50.33953:21 50.34985:12 50.38779:13 50.44591:12 50.50459:29 50.53448:58 50.54676:12 50.56626:109 50.58319:13 50.62394:66 50.65107:17 50.65933:85 50.70727:169 50.72223:27 50.74089:13 50.75041:15 50.76048:35 50.7798:12 50.7…	S:\shares\bw02hortidata\Group_Geelen\jingjili\_data\_Results\Notebook1\Bio2Bio\LC-HRMS\MS-DIAL+FINDER\52\Crude\ESI+\52ESI+\ID00391_4.38_213.08.mat	ID00391_4.38_213.08	20994	4809	213.076	[M+H]+	10109.7	Eudesmic acid	5.5852	HMDB=HMDB0033839,KNApSAcK=C00029476,ChEBI=CHEBI:58989;CHEBI:454991,FooDB=FDB012013,STOFF=STOFF_8645,UNPD=UNPD129444,BLEXP=BLEXPDB00000008357,NPA=NPA014706,COCONUT=CNP0402059	C10H12O5	Gallic acid and derivatives	SJSOFNCYXJUNBT-UHFFFAOYSA-N	O=C(O)C1=CC(OC)=C(OC)C(OC)=C1	Organic compounds	Benzenoids	Benzene and substituted derivatives	Benzoic acids and derivatives
1	366	w/o MS2:Kynurenic acid; LC-ESI-QTOF; MS2; CE	578	4.3414	4.39367	4.4982	190.05	3625.55	12885.9	null	[M+H]+	M + 0	found in higher mz's MsMs_394; found in higher mz's MsMs_393; found in higher mz's MsMs_391		190.05	C10H7NO3	Quinoline carboxylic acids	HCZHHEIFKROPDY-UHFFFAOYSA-N	OC(=O)C1=CC(=O)C2=CC=CC=C2N1	530	TRUE	TRUE	FALSE		null	null	null	64.7	22.698	189.64095:24 189.75783:12 189.85294:34 189.87122:70 189.91118:28 189.92963:68 189.95921:37 189.98335:27 190.00673:84 190.05049:3804 190.11481:42 190.12527:32 190.17624:26 190.22539:31 190.27701:13 190.34761:12 190.36171:12 190.38071:12 190.45465:43 190.50957:19 190.61115:23 190.64284:12 190.83255:16 190.88567:13 190.91559:56 190.939:115 190.95505:106 190.98369:33 191.01138:85 191.05376:791 191.07…	49.97288:32 50.00117:13 50.01889:29 50.05729:97 50.06817:21 50.12681:30 50.13367:84 50.20768:15 50.22531:34 50.25586:15 50.28452:29 50.31111:14 50.32846:21 50.33403:21 50.34744:13 50.37585:17 50.38638:17 50.39787:18 50.41095:79 50.42806:13 50.43973:31 50.45675:12 50.47455:20 50.56379:19 50.58981:17 50.63454:19 50.66929:21 50.68497:137 50.69235:34 50.76289:24 50.77604:25 50.85354:21 50.90416:25 50…	S:\shares\bw02hortidata\Group_Geelen\jingjili\_data\_Results\Notebook1\Bio2Bio\LC-HRMS\MS-DIAL+FINDER\52\Crude\ESI+\52ESI+\ID00392_4.39_190.05.mat	ID00392_4.39_190.05	20927	4255	190.05	[M+H]+	12885.9	Kynurenic acid	5.251	HMDB=HMDB0000715,KNApSAcK=C00026453;C00026494,ChEBI=CHEBI:18344;CHEBI:58454,SMPDB=PW_C000566,YMDB=YMDB01725,T3DB=T3D4160,FooDB=FDB022200,BMDB=BMDB00715,Urine=HMDB0000715,Feces=HMDB0000715,CSF=HMDB0000715,Serum=HMDB0000715,PubChem=25201402;3845,UNPD=UNPD34289,BLEXP=BLEXPDB00000003845,COCONUT=CNP0333612	C10H7NO3	Quinoline carboxylic acids	HCZHHEIFKROPDY-UHFFFAOYSA-N	O=C(O)C1=CC(=O)C=2C=CC=CC2N1	Organic compounds	Organoheterocyclic compounds	Quinolines and derivatives	Quinoline carboxylic acids
1	367	w/o MS2:(E)-5-(3-hydroxy-2,3-dimethyl-2-bicyclo[2.2.1]heptanyl)-2-methylpent-2-enoic acid	580	4.34722	4.40528	4.50402	291.136	6354.65	17644.9	null	[M+H]+	M + 0	similar chromatogram in higher mz_394; found in higher mz's MsMs_394		291.136	C15H24O3	Sesquiterpenoids	QPVGQZZKAUMQSM-BJMVGYQFSA-N	O=C(O)C(=CCCC1(C)C2CCC(C2)C1(O)C)C	530	TRUE	TRUE	FALSE		null	null	null	99.8	28.877	290.64661:22 290.68167:13 290.79266:15 290.8201:13 290.84479:56 290.86157:30 290.9068:36 290.96674:78 290.99805:110 291.02661:59 291.05038:86 291.08063:69 291.13635:8274 291.2345:24 291.27676:20 291.3652:12 291.44043:38 291.48129:27 291.54074:58 291.55478:30 291.57141:45 291.64456:17 291.6727:13 291.80704:69 291.84222:12 291.87457:40 291.91122:13 291.93253:15 291.94952:80 291.98508:144 292.00958:…	49.95105:40 49.98496:34 49.99246:61 50.01864:107 50.02478:18 50.03699:15 50.05288:12 50.07874:32 50.09627:7 50.10219:38 50.1251:15 50.15101:16 50.27007:13 50.30975:17 50.31796:106 50.32483:10 50.3328:12 50.35142:12 50.37769:29 50.40627:13 50.41953:16 50.50222:23 50.50809:40 50.52905:30 50.53565:7 50.55294:14 50.56757:35 50.57272:8 50.58554:33 50.62093:17 50.629:12 50.64745:19 50.6865:12 50.76773:…	S:\shares\bw02hortidata\Group_Geelen\jingjili\_data\_Results\Notebook1\Bio2Bio\LC-HRMS\MS-DIAL+FINDER\52\Crude\ESI+\52ESI+\ID00393_4.41_291.14.mat	ID00393_4.41_291.14	20857	2926	291.136	[M+H]+	17644.9	N-acetyl-L-methionyl-L-valine	4.4301	ChEBI=CHEBI:134492	C12H22N2O4S	Dipeptides	YIZRZSRKFXPDHL-UWVGGRQHSA-N	O=C(NC(C(=O)NC(C(=O)O)C(C)C)CCSC)C	Organic compounds	Organic acids and derivatives	Carboxylic acids and derivatives	Amino acids, peptides, and analogues
1	368	w/o MS2:Mitragynine; PlaSMA ID-2187	580	4.32398	4.40528	4.45175	399.224	4943.71	13852.4	null	[M+H]+	M + 0		5.54	399.228	C23H30N2O4	Alkaloids	LELBFTMXCIIKKX-UHFFFAOYNA-N	CCC1CN2CCC3=C(NC4=C3C(OC)=CC=C4)C2CC1C(=COC)C(=O)OC	530	TRUE	TRUE	FALSE	100	null	null	null	91	26.529	398.72861:15 398.7659:75 398.811:19 398.84183:55 398.89618:33 398.91943:36 398.94672:85 398.97882:22 399.01978:61 399.04358:145 399.08771:167 399.12433:85 399.14597:52 399.22351:6403 399.44928:15 399.49927:42 399.54465:16 399.58597:53 399.63068:121 399.65881:16 399.68448:26 399.7131:23 399.75879:51 399.82767:44 399.90298:39 399.98138:16 400.00967:90 400.0289:37 400.07022:149 400.13019:26 400.1541…	49.95105:40 49.98496:34 49.99246:61 50.01864:107 50.02478:18 50.03699:15 50.05288:12 50.07874:32 50.09627:7 50.10219:38 50.1251:15 50.15101:16 50.27007:13 50.30975:17 50.31796:106 50.32483:10 50.3328:12 50.35142:12 50.37769:29 50.40627:13 50.41953:16 50.50222:23 50.50809:40 50.52905:30 50.53565:7 50.55294:14 50.56757:35 50.57272:8 50.58554:33 50.62093:17 50.629:12 50.64745:19 50.6865:12 50.76773:…	S:\shares\bw02hortidata\Group_Geelen\jingjili\_data\_Results\Notebook1\Bio2Bio\LC-HRMS\MS-DIAL+FINDER\52\Crude\ESI+\52ESI+\ID00394_4.41_399.22.mat	ID00394_4.41_399.22	20857	3830	399.224	[M+H]+	13852.4	cytosamine	4.8049	COCONUT=CNP0449154	C18H30N4O6	Aminoglycosides	XWEBNXCXASNJFB-UHFFFAOYSA-N	O=C1N=C(N)C=CN1C2OC(C)C(OC3OC(C)C(N(C)C)C(O)C3O)CC2	Organic compounds	Organic oxygen compounds	Organooxygen compounds	Carbohydrates and carbohydrate conjugates
1	369	w/o MS2:Unknown (carbon number 11); PlaSMA ID-1011	583	4.35882	4.4227	4.48078	244.155	3986.43	10711.3	null	[M+H]+	M + 0	similar chromatogram in higher mz_396; found in higher mz's MsMs_394; found in higher mz's MsMs_393; found in higher mz's MsMs_396	3.16	244.154	C11H21N3OS	Unknown			530	TRUE	TRUE	FALSE	100	null	null	null	66.1	25.2726	243.82645:33 243.85181:12 243.87477:253 243.89638:93 243.93011:23 243.95732:77 243.97855:19 243.99113:50 244.00476:17 244.03191:63 244.06467:66 244.07921:31 244.09402:17 244.11452:149 244.15538:4892 244.20335:36 244.22369:21 244.26437:12 244.36656:76 244.3968:116 244.442:23 244.47781:21 244.49776:27 244.51253:60 244.59477:41 244.63573:41 244.70177:50 244.85841:44 244.88:21 244.90555:96 244.93996:…	49.93868:27 49.9961:17 50.02427:34 50.07386:13 50.09964:46 50.10531:13 50.12213:19 50.19812:33 50.26314:51 50.32156:45 50.33746:16 50.34925:25 50.37621:12 50.49796:13 50.50596:15 50.53615:45 50.54197:6 50.57128:46 50.58666:56 50.6073:26 50.64458:21 50.66011:20 50.70159:15 50.72355:44 50.76649:44 50.7891:12 50.79996:25 50.85607:23 50.87008:12 50.88253:12 50.92765:22 50.93855:16 50.94787:35 51.0190…	S:\shares\bw02hortidata\Group_Geelen\jingjili\_data\_Results\Notebook1\Bio2Bio\LC-HRMS\MS-DIAL+FINDER\52\Crude\ESI+\52ESI+\ID00395_4.42_244.16.mat	ID00395_4.42_244.16	21029	5434	244.155	[M+H]+	10711.3	2-cyano-N,N-diethyl-2-(phenylhydrazinylidene)ethanimidamide	4.145	ChEBI=CHEBI:116427	C13H17N5	Phenylhydrazines	XHKGNGBBOJVQME-UHFFFAOYSA-N	N#CC(=NNC=1C=CC=CC1)C(=N)N(CC)CC	Organic compounds	Benzenoids	Benzene and substituted derivatives	Phenylhydrazines
1	370	w/o MS2:2-(1-hydroxy-1-methoxy-3-methylbutyl)-6-methyl-5H-[1,3]dioxolo[4,5-c]pyridin-4-one	584	4.38787	4.42852	4.50402	287.159	3809.83	10793.6	null	[M+H]+	M + 0	found in higher mz's MsMs_394; found in higher mz's MsMs_393		287.16	C13H19NO5	Pyridinones	VVLWYFUJJAWYBP-UHFFFAOYSA-N	OC=1N=C(C=C2OC(OC12)C(O)(OC)CC(C)C)C	530	TRUE	TRUE	FALSE		null	null	null	60.9	19.0424	286.69614:12 286.77002:12 286.78979:15 286.85144:12 286.88986:140 286.91449:30 286.92892:13 286.95401:32 286.98904:18 287.00323:61 287.02505:85 287.04031:158 287.06619:25 287.08566:50 287.09998:129 287.12189:124 287.15952:4587 287.25803:22 287.31671:10 287.3381:95 287.37543:67 287.40225:15 287.56833:28 287.58664:22 287.61987:35 287.64182:16 287.69504:12 287.80243:31 287.83627:42 287.8949:47 287.9…	49.96495:14 50.03909:25 50.04986:12 50.08224:12 50.12244:12 50.14407:14 50.15469:25 50.16415:17 50.18224:15 50.19507:92 50.21309:19 50.22913:46 50.24768:26 50.29404:138 50.31111:20 50.32197:17 50.33498:15 50.34283:13 50.40374:38 50.41796:12 50.42424:22 50.43665:24 50.44238:7 50.49013:34 50.50721:13 50.51571:12 50.58796:17 50.59467:23 50.61637:30 50.62239:11 50.66264:15 50.68502:20 50.73973:15 50.…	S:\shares\bw02hortidata\Group_Geelen\jingjili\_data\_Results\Notebook1\Bio2Bio\LC-HRMS\MS-DIAL+FINDER\52\Crude\ESI+\52ESI+\ID00396_4.43_287.16.mat	ID00396_4.43_287.16	20734	6177	287.159	[M+H]+	10793.6	UNPD177686	4.6082	UNPD=UNPD177686,COCONUT=CNP0104445	C13H22N2O5	Alpha amino acids	PCMHOQFPFCUXRX-FFRNAZHJNA-N	O=C(O)CNC1=C(OC)C(=NCCC)CC(O)(CO)C1	Organic compounds	Organic acids and derivatives	Carboxylic acids and derivatives	Amino acids, peptides, and analogues
1	371	w/o MS2:Sinapic acid	589	4.38787	4.45755	4.50402	225.076	4517.88	12610.4	null	[M+H]+	M + 0	similar chromatogram in higher mz_398; found in higher mz's MsMs_400; found in higher mz's MsMs_399; found in higher mz's MsMs_398	4.206	225.076	C11H12O5	Hydroxycinnamic acids	PCMORTLOPMLEFB-ONEGZZNKSA-N	COC1=CC(\C=C\C(O)=O)=CC(OC)=C1O	530	TRUE	TRUE	FALSE	100	null	null	null	65.5	20.423	224.59196:14 224.61821:14 224.64099:54 224.70322:22 224.75885:43 224.80774:65 224.85693:41 224.87386:38 224.90399:132 224.93764:20 224.96222:88 224.98561:28 225.00841:65 225.07561:5508 225.11729:207 225.14859:489 225.17662:43 225.19095:15 225.22147:15 225.24388:52 225.26959:52 225.2892:36 225.32181:16 225.36485:29 225.39099:16 225.42696:38 225.45647:12 225.48361:38 225.51735:13 225.57449:12 225.6…	50.00356:39 50.03129:36 50.05642:24 50.06156:20 50.07914:12 50.11163:28 50.12244:12 50.13343:10 50.13941:48 50.17681:52 50.20593:12 50.24665:35 50.27195:45 50.28048:18 50.32581:13 50.34336:19 50.35065:25 50.36687:12 50.40241:16 50.4138:42 50.45517:22 50.4872:68 50.52221:37 50.59096:19 50.60342:13 50.6199:35 50.62567:30 50.64767:101 50.65543:14 50.67052:21 50.68161:98 50.73158:31 50.73968:17 50.78…	S:\shares\bw02hortidata\Group_Geelen\jingjili\_data\_Results\Notebook1\Bio2Bio\LC-HRMS\MS-DIAL+FINDER\52\Crude\ESI+\52ESI+\ID00397_4.46_225.08.mat	ID00397_4.46_225.08	20801	5043	225.076	[M+H]+	12610.4	Sinapic acid	6.0301	HMDB=HMDB0032616;HMDB0034069;HMDB0127488,KNApSAcK=C00002776;C00034327,ChEBI=CHEBI:15714;CHEBI:30023;CHEBI:76350;CHEBI:77131,DrugBank=DB08587,FooDB=FDB010557;FDB012318;FDB031174,NANPDB=NANPDB_3306,Urine=HMDB0032616,Feces=HMDB0032616,PubChem=54710960;637775,PlantCyc=SINAPATE,UNPD=UNPD142592;UNPD178775;UNPD222558,BLEXP=BLEXPDB00000010743,COCONUT=CNP0195904	C11H12O5	Hydroxycinnamic acids	PCMORTLOPMLEFB-ONEGZZNKSA-N	O=C(O)C=CC=1C=C(OC)C(O)=C(OC)C1	Organic compounds	Phenylpropanoids and polyketides	Cinnamic acids and derivatives	Hydroxycinnamic acids and derivatives
1	372	w/o MS2:NCGC00380169-01!4-[(E)-3-(3,4-dihydroxyphenyl)prop-2-enoyl]oxy-2,3-dihydroxy-2-methylbutanoic acid	589	4.4111	4.45755	4.56753	313.091	10070.1	29679.2	null	[M+H]+	M + 0	found in higher mz's MsMs_399		313.092	C14H16O8	Coumaric acids and derivatives	RUEPXZDDWQCITK-HWKANZROSA-N	O=C(O)C(O)(C)C(O)COC(=O)C=CC1=CC=C(O)C(O)=C1	530	TRUE	TRUE	FALSE		null	null	null	61.4	36.3532	312.59607:28 312.61713:32 312.63248:37 312.7775:91 312.82693:19 312.87979:25 312.93427:22 312.96262:31 313.00574:45 313.02661:37 313.0914:13805 313.18253:186 313.224:222 313.2717:88 313.3299:46 313.4455:16 313.47488:17 313.5448:32 313.58319:38 313.69702:13 313.71817:12 313.76697:20 313.80692:16 313.84625:40 313.88287:148 313.91669:221 313.99329:29 314.00903:66 314.02951:80 314.04883:26 314.09515:…	50.00356:39 50.03129:36 50.05642:24 50.06156:20 50.07914:12 50.11163:28 50.12244:12 50.13343:10 50.13941:48 50.17681:52 50.20593:12 50.24665:35 50.27195:45 50.28048:18 50.32581:13 50.34336:19 50.35065:25 50.36687:12 50.40241:16 50.4138:42 50.45517:22 50.4872:68 50.52221:37 50.59096:19 50.60342:13 50.6199:35 50.62567:30 50.64767:101 50.65543:14 50.67052:21 50.68161:98 50.73158:31 50.73968:17 50.78…	S:\shares\bw02hortidata\Group_Geelen\jingjili\_data\_Results\Notebook1\Bio2Bio\LC-HRMS\MS-DIAL+FINDER\52\Crude\ESI+\52ESI+\ID00398_4.46_313.09.mat	ID00398_4.46_313.09	20801	6946	313.091	[M+H]+	29679.2	UNPD204655	5.1947	UNPD=UNPD204655,COCONUT=CNP0216576	C14H16O8	Catechols	LBMQFKTYWBJJBO-VSDGPNFJNA-N	O=C1OC2(OCC(O)C(O)C2O)C(C3=CC=C(O)C(O)=C3)C1	Organic compounds	Benzenoids	Phenols	Benzenediols
1	373	w/o MS2:MLS002153420-01!Pregnenolone sulfate sodium salt1852-38-6	591	4.39948	4.46917	4.52687	397.209	4177.84	10309.4	null	[M+H]+	M + 0	similar chromatogram in higher mz_400		397.209	[C21H32NaO5S]+	Sulfated steroids	QQVJEIZJHDPTSH-UTNKIXDHSA-N	[Na+].O=C(C)C1CCC2C3CC=C4CC(OS(=O)(=O)O)CCC4(C)C3CCC12C	530	TRUE	TRUE	FALSE		null	null	null	100	42.3389	396.71423:23 396.76965:17 396.81854:12 396.84262:26 396.90738:13 396.93332:28 397.01193:71 397.05109:69 397.07175:64 397.10513:331 397.13647:122 397.20892:5849 397.2655:122 397.37067:29 397.41904:29 397.521:19 397.55499:29 397.58401:15 397.62747:35 397.65817:14 397.71466:49 397.73438:109 397.84961:75 397.8873:25 397.91678:30 397.9585:50 397.98746:64 398.0574:43 398.07336:87 398.10175:90 398.13095…	49.93385:23 49.93792:9 49.94795:17 49.96605:32 49.97263:28 49.98018:88 49.98874:45 50.00197:14 50.02872:15 50.04411:15 50.0616:59 50.08224:12 50.096:32 50.13788:12 50.16483:13 50.18591:32 50.19457:28 50.20494:55 50.2187:27 50.2593:13 50.28716:13 50.32194:30 50.34362:12 50.38463:13 50.40559:102 50.41316:14 50.42498:13 50.47687:74 50.5188:12 50.53592:19 50.55604:16 50.56379:14 50.57305:54 50.59119:…	S:\shares\bw02hortidata\Group_Geelen\jingjili\_data\_Results\Notebook1\Bio2Bio\LC-HRMS\MS-DIAL+FINDER\52\Crude\ESI+\52ESI+\ID00399_4.47_397.21.mat	ID00399_4.47_397.21	21060	8560	397.209	[M+H]+	10309.4	5-carbamimidamido-2-[3-(carboxymethyl)-4-hexyl-2,5-dioxo-2,5-dihydro-1H-pyrrol-1-yl]pentanoic acid	4.8388	COCONUT=CNP0086945	C18H28N4O6	Arginine and derivatives	HVNIEXYPCXLFHA-UHFFFAOYSA-N	O=C(O)CC=1C(=O)N(C(=O)C1CCCCCC)C(C(=O)O)CCCNC(=N)N	Organic compounds	Organic acids and derivatives	Carboxylic acids and derivatives	Amino acids, peptides, and analogues
0	375	w/o MS2:Carminic Acid	597	4.4227	4.50402	4.55592	515.12	3760.34	12868.4	null	[M+H]+	M + 0			515.12	C22H20O13	Anthracenecarboxylic acids	DGQLVPJVXFOQEV-NGOCYOHBSA-N	O=C(O)C1=C(O)C=C2C(=O)C3=C(O)C(O)=C(C(O)=C3C(=O)C2=C1C)C4OC(CO)C(O)C(O)C4O	530	TRUE	TRUE	FALSE		null	null	null	65.3	53.6088	514.66107:80 514.70245:90 514.74078:27 514.81299:15 514.89417:14 514.953:60 515.00189:31 515.05304:116 515.11981:5024 515.17761:183 515.21899:31 515.26013:12 515.30695:26 515.44897:79 515.52563:13 515.56879:36 515.58698:25 515.69678:69 515.75757:48 515.81067:20 515.83655:75 515.89978:20 515.96918:17 516.00354:31 516.04462:192 516.12848:1505 516.19702:54 516.24664:124 516.27722:30 516.30719:26 516…	49.96266:13 49.97106:18 50.0215:19 50.07458:12 50.08381:18 50.15414:13 50.16792:51 50.21518:12 50.23936:33 50.27358:17 50.28403:19 50.30365:84 50.31337:37 50.33054:13 50.3715:12 50.39365:22 50.39898:18 50.4134:12 50.47634:18 50.48263:8 50.49182:85 50.53276:27 50.64532:13 50.70749:13 50.76694:40 50.79847:18 50.82959:14 50.84362:21 50.89028:12 50.90347:26 50.92407:24 50.93855:16 50.95101:14 50.9779…	S:\shares\bw02hortidata\Group_Geelen\jingjili\_data\_Results\Notebook1\Bio2Bio\LC-HRMS\MS-DIAL+FINDER\52\Crude\ESI+\52ESI+\ID00401_4.5_515.12.mat	ID00401_4.5_515.12	21282	10307	515.12	[M+H]+	12868.4
0	378	w/o MS2:Polyphyllin A	609	4.52687	4.57913	4.68948	599.341	76389.3	184514	null	[M+H]+	M + 0	adduct linked to 404_[M+2H]2+	6.76	599.35	C33H52O8	Steroidal saponins	WXMARHKAXWRNDM-GAMIEDRGSA-N	OCC1OC(OC2CC3=CCC4C(CCC5(C)C4CC6OC7(OCC(C)CC7)C(C)C65)C3(C)CC2)C(O)C(O)C1O	530	TRUE	TRUE	FALSE	100	null	null	null	62	616.313	598.88129:17 598.94519:62 598.9873:54 599.02173:64 599.0719:112 599.15118:203 599.17926:109 599.20685:114 599.34149:95481 599.43262:488 599.45197:199 599.50781:199 599.54413:91 599.63007:133 599.69885:25 599.72546:19 599.75983:12 599.78156:20 599.85938:12 599.91382:69 600.0354:123 600.06952:65 600.11853:203 600.15887:40 600.21179:108 600.34406:24436 600.4743:126 600.52295:12 600.56555:82 600.6113…	49.94485:12 49.95566:14 49.99223:52 50.02668:14 50.04519:14 50.0699:12 50.08577:22 50.1246:36 50.16419:36 50.17643:67 50.22935:30 50.2384:30 50.25406:21 50.26315:31 50.29845:42 50.30956:15 50.32194:24 50.35294:24 50.37467:40 50.46611:12 50.48782:16 50.53216:21 50.58248:28 50.59804:19 50.63549:25 50.67409:12 50.70677:17 50.73084:22 50.73776:12 50.80003:26 50.81899:25 50.82468:20 50.84978:38 50.885…	S:\shares\bw02hortidata\Group_Geelen\jingjili\_data\_Results\Notebook1\Bio2Bio\LC-HRMS\MS-DIAL+FINDER\52\Crude\ESI+\52ESI+\ID00405_4.58_599.34.mat	ID00405_4.58_599.34	20597	5216	599.341	[M+H]+	184514
1	380	w/o MS2:Unknown (carbon number 10); PlaSMA ID-803	611	4.5443	4.59075	4.66625	216.124	3508.51	10126.8	null	[M+H]+	M + 0		2.61	216.124	C10H17NO4	Unknown			530	TRUE	TRUE	FALSE	100	null	null	null	62.7	24.7632	215.65645:28 215.68185:25 215.69376:28 215.74226:22 215.84105:13 215.86044:66 215.88008:18 215.89833:66 215.92918:110 215.94934:49 215.97337:68 215.99489:25 216.00929:15 216.02466:36 216.04707:90 216.06648:42 216.08627:31 216.12427:4712 216.17305:12 216.19167:37 216.21158:197 216.2269:58 216.31111:19 216.4588:15 216.47548:38 216.54124:27 216.5656:33 216.59604:15 216.69427:21 216.71692:15 216.7635…	50.02758:17 50.04035:15 50.04675:15 50.05703:37 50.0973:18 50.13524:20 50.14775:30 50.15425:69 50.24615:12 50.25703:12 50.28329:26 50.31891:17 50.33822:13 50.38753:42 50.42889:12 50.44003:10 50.44584:32 50.46136:35 50.46871:29 50.49612:48 50.52965:16 50.55127:28 50.5603:18 50.58864:55 50.75726:13 50.76696:15 50.77982:16 50.79552:87 50.80642:16 50.82877:13 50.85046:20 50.89345:20 50.95732:12 50.98…	S:\shares\bw02hortidata\Group_Geelen\jingjili\_data\_Results\Notebook1\Bio2Bio\LC-HRMS\MS-DIAL+FINDER\52\Crude\ESI+\52ESI+\ID00407_4.59_216.12.mat	ID00407_4.59_216.12	20627	4680	216.124	[M+H]+	10126.8	N-(4,8-dimethylquinazolin-2-yl)guanidine	4.6142	COCONUT=CNP0361287	C11H13N5		ZZFRROOYRMMSET-UHFFFAOYSA-N	N=C(N)NC=1N=C2C(C=CC=C2C)=C(N1)C	Organic compounds	Organoheterocyclic compounds	Diazanaphthalenes	Benzodiazines
0	381	w/o MS2:(2R,3R,4S,5R,6R)-2-[[7-[(2R,3R,4R,5S)-3,4-dihydroxy-5-(hydroxymethyl)oxolan-2-yl]oxy-2-ethenyl-2,4b,8,8-tetramethyl-4,4a,5,6,7,8a,9,10-octahydro-3H-phenanthren-3-yl]oxy]-6-methyloxane-3,4,5-triol	617	4.57913	4.6256	4.74175	583.346	28874.7	65634.4	null	[M+H]+	M + 0	found in higher mz's MsMs_410		583.348	C31H50O10	Diterpene glycosides	LABWQTNVUKYYIP-ANNCGNFZSA-N	OCC1OC(OC2CCC3(C)C4C(=CC(C=C)(C)C(OC5OC(C)C(O)C(O)C5O)C4)CCC3C2(C)C)C(O)C1O	530	TRUE	TRUE	FALSE		null	null	null	98.4	413.734	582.93579:46 582.99475:30 583.05475:200 583.13477:197 583.2002:89 583.26794:111 583.34558:39715 583.43536:81 583.51813:13 583.57245:26 583.60083:72 583.64709:43 583.72437:143 583.83527:19 583.90375:34 583.93433:34 583.96844:22 584.08923:447 584.12903:123 584.15967:96 584.20569:21 584.28027:79 584.34857:10579 584.45929:41 584.51892:27 584.565:33 584.61884:18 584.63824:20 584.73682:13 584.7868:15 5…	49.94513:19 49.96497:12 49.97771:86 49.98695:15 50.02595:9 50.03351:9 50.04211:14 50.06594:13 50.07443:16 50.12859:12 50.14275:29 50.1631:21 50.17345:32 50.20752:18 50.22325:28 50.25338:15 50.3265:26 50.3684:12 50.43926:15 50.45518:24 50.48939:25 50.50557:16 50.54073:31 50.56078:23 50.5765:23 50.58208:26 50.63582:71 50.64198:21 50.65944:51 50.6903:26 50.70827:74 50.71663:36 50.73943:23 50.80313:1…	S:\shares\bw02hortidata\Group_Geelen\jingjili\_data\_Results\Notebook1\Bio2Bio\LC-HRMS\MS-DIAL+FINDER\52\Crude\ESI+\52ESI+\ID00408_4.63_583.35.mat	ID00408_4.63_583.35	21112	6802	583.346	[M+H]+	65634.4
1	383	w/o MS2:Ferricrocin [M-H2+Fe]	618	4.55592	4.6314	4.69528	771.25	5385.2	13252.4	null	[M+H]+	M + 0			771.25	C28H47N9O13		JXJRJDNSPWNZOK-UHFFFAOYSA-N	O=C1NC(C(=O)NCC(=O)NC(C(=O)NC(C(=O)NC(C(=O)NC1)CCCN(O)C(=O)C)CCCN(O)C(=O)C)CCCN(O)C(=O)C)CO	530	TRUE	TRUE	FALSE		null	null	null	100	103.829	770.80438:18 770.87689:180 770.94788:53 771.01544:85 771.06848:102 771.12915:82 771.25012:6564 771.43463:173 771.53021:75 771.62329:87 771.78607:15 771.90405:40 771.96533:30 772.05768:30 772.15094:164 772.25024:2320 772.28625:751 772.33252:81 772.38397:13 772.47412:52 772.53876:15 772.59113:72 772.66107:137 772.75092:14 772.81097:22 772.86627:15 773.01379:205 773.06989:37 773.12537:60 773.16382:1…	49.95393:19 49.97606:11 49.98277:37 49.99272:14 50.00303:15 50.01659:13 50.03274:23 50.08318:24 50.09996:10 50.10437:36 50.11826:26 50.12523:38 50.14717:12 50.19745:13 50.21051:21 50.2199:16 50.2541:20 50.28792:19 50.32195:28 50.33121:18 50.34298:30 50.37291:33 50.40851:25 50.42188:16 50.49713:18 50.50769:23 50.5317:232 50.59485:25 50.61972:19 50.64473:32 50.6726:29 50.67989:15 50.70911:96 50.779…	S:\shares\bw02hortidata\Group_Geelen\jingjili\_data\_Results\Notebook1\Bio2Bio\LC-HRMS\MS-DIAL+FINDER\52\Crude\ESI+\52ESI+\ID00410_4.63_771.25.mat	ID00410_4.63_771.25	21223	8452	771.25	[M+H]+	13252.4	UNPD152759	5.0942	UNPD=UNPD152759,COCONUT=CNP0283109	C38H42O17	Coumaric acid esters	VAYFIQLBOLLONO-ZDTOSWMZNA-N	O=C(OCC1OC(OCCC2=CC=C(O)C(O)=C2)C(O)C(OC3OC(C)C(O)C(O)C3O)C1OC(=O)C=CC4=CC=C(O)C(O)=C4)C=CC5=CC=C(O)C=C5	Organic compounds	Phenylpropanoids and polyketides	Cinnamic acids and derivatives	Hydroxycinnamic acids and derivatives
1	385	w/o MS2:Benzoic acid	619	4.58495	4.63722	4.73013	145.029	5933.36	19661.1	null	[M+H-H2O]+	M + 0	adduct linked to 413_[M+H]+; found in higher mz's MsMs_410; found in higher mz's MsMs_408; found in higher mz's MsMs_413	3.31	145.03	C7H6O2	Benzoic acids	WPYMKLBDIGXBTP-UHFFFAOYSA-N	O=C(O)C=1C=CC=CC1	530	TRUE	TRUE	FALSE	100	null	null	null	66.2	17.118	144.57106:29 144.58836:42 144.65729:25 144.67744:12 144.72072:35 144.79832:12 144.85094:12 144.90033:28 144.92082:66 144.94299:23 144.95592:38 144.97879:112 144.99234:135 145.02893:7275 145.06537:257 145.07455:68 145.09549:90 145.10638:83 145.12595:99 145.13736:17 145.15411:8 145.16454:29 145.17261:38 145.18448:10 145.20424:33 145.23923:37 145.25256:11 145.29013:22 145.32434:32 145.34785:14 145.3…	49.96234:21 49.97903:78 50.01419:41 50.07097:37 50.10856:29 50.11465:19 50.14634:20 50.1719:14 50.20439:15 50.28952:55 50.30981:19 50.34062:40 50.35601:16 50.38549:12 50.39351:11 50.3997:23 50.40519:14 50.43509:12 50.49091:14 50.51796:13 50.52661:18 50.55647:20 50.56848:12 50.58797:20 50.59605:15 50.60455:50 50.64425:39 50.65098:20 50.65886:85 50.71656:15 50.7521:61 50.76627:51 50.80744:15 50.820…	S:\shares\bw02hortidata\Group_Geelen\jingjili\_data\_Results\Notebook1\Bio2Bio\LC-HRMS\MS-DIAL+FINDER\52\Crude\ESI+\52ESI+\ID00412_4.64_145.03.mat	ID00412_4.64_145.03	21524	1811	145.029	[M+H-H2O]+	19661.1	Umbelliferone	5.7633	HMDB=HMDB0029865,KNApSAcK=C00002503,ChEBI=CHEBI:27510,FooDB=FDB001094;FDB012649,NANPDB=NANPDB_3587;NANPDB_4186;NANPDB_4468;NANPDB_4483,STOFF=STOFF_1054,Urine=HMDB0029865,Serum=HMDB0029865,PubChem=5281426,PlantCyc=CPD-8186,UNPD=UNPD16064,BLEXP=BLEXPDB00005281426,COCONUT=CNP0291283	C9H6O3	7-hydroxycoumarins	ORHBXUUXSCNDEV-UHFFFAOYSA-N	O=C1OC=2C=C(O)C=CC2C=C1	Organic compounds	Phenylpropanoids and polyketides	Coumarins and derivatives	Hydroxycoumarins
0	386	w/o MS2:4-hydroxycoumarin	619	4.57913	4.63722	4.72433	163.04	45410.8	121769	null	[M+H]+	M + 0	adduct linked to 412_[M+H-H2O]+; found in higher mz's MsMs_410; found in higher mz's MsMs_408	3.79	163.04	C9H6O3	4-hydroxycoumarins	VXIXUWQIVKSKSA-UHFFFAOYSA-N	O=C1OC=2C=CC=CC2C(O)=C1	530	TRUE	TRUE	FALSE	100	null	null	null	72.9	192.046	162.54482:13 162.59164:40 162.62256:33 162.64912:24 162.68571:18 162.69571:45 162.70726:12 162.75632:51 162.7892:45 162.80714:30 162.81891:39 162.84674:17 162.85674:8 162.89417:16 162.90834:16 162.91917:41 162.95007:99 162.98094:30 162.99429:107 163.03999:55330 163.07382:363 163.09799:129 163.11859:181 163.13945:29 163.15218:30 163.18419:39 163.2339:39 163.32072:24 163.33514:16 163.36974:26 163.3…	49.96234:21 49.97903:78 50.01419:41 50.07097:37 50.10856:29 50.11465:19 50.14634:20 50.1719:14 50.20439:15 50.28952:55 50.30981:19 50.34062:40 50.35601:16 50.38549:12 50.39351:11 50.3997:23 50.40519:14 50.43509:12 50.49091:14 50.51796:13 50.52661:18 50.55647:20 50.56848:12 50.58797:20 50.59605:15 50.60455:50 50.64425:39 50.65098:20 50.65886:85 50.71656:15 50.7521:61 50.76627:51 50.80744:15 50.820…	S:\shares\bw02hortidata\Group_Geelen\jingjili\_data\_Results\Notebook1\Bio2Bio\LC-HRMS\MS-DIAL+FINDER\52\Crude\ESI+\52ESI+\ID00413_4.64_163.04.mat	ID00413_4.64_163.04	21524	2160	163.04	[M+H]+	121769
1	388	w/o MS2:Jolkinolide B	628	4.63722	4.68948	4.7766	331.188	6774.34	16637.6	null	[M+H]+	M + 0		7.35	331.19	C20H26O4	Naphthofurans	SOVOCMGDFRGRKF-MCDHERAVSA-N	O=C1OC23OC3C4C5(OC5C2=C1C)CCC6C(C)(C)CCCC64C	530	TRUE	TRUE	FALSE	100	null	null	null	64.5	19.7191	330.78519:13 330.86298:63 330.89044:12 330.92596:25 330.97287:54 331.05289:109 331.08411:148 331.11313:68 331.13019:87 331.18768:8434 331.30737:64 331.33752:38 331.36023:24 331.48257:18 331.51419:18 331.54388:73 331.56894:8 331.63217:23 331.651:13 331.71277:21 331.82938:201 331.84625:81 331.8732:47 331.90613:34 331.95126:37 331.97141:66 332.01486:17 332.03882:12 332.08798:59 332.12466:93 332.1405…	49.93204:23 49.9418:20 49.96801:16 49.99193:16 50.02588:13 50.04519:14 50.06523:27 50.0807:14 50.11779:42 50.13638:28 50.14598:44 50.15168:84 50.21209:12 50.24615:14 50.28792:25 50.3096:23 50.3262:18 50.33748:12 50.39169:12 50.48626:18 50.53972:10 50.54604:15 50.55072:15 50.57313:18 50.59844:40 50.6138:27 50.67018:43 50.68218:23 50.7155:19 50.73473:20 50.75179:14 50.76659:32 50.8011:38 50.8097:17…	S:\shares\bw02hortidata\Group_Geelen\jingjili\_data\_Results\Notebook1\Bio2Bio\LC-HRMS\MS-DIAL+FINDER\52\Crude\ESI+\52ESI+\ID00415_4.69_331.19.mat	ID00415_4.69_331.19	21254	7183	331.188	[M+H]+	16637.6	1-(1-methylpiperidin-4-yl)-5-[3-(pyrazin-2-yl)-1,2,4-oxadiazol-5-yl]pyrrolidin-3-ol	4.9123	COCONUT=CNP0369220	C16H22N6O2	Aralkylamines	NSIHVUMPBZSCBW-UHFFFAOYSA-N	OC1CN(C(C2=NC(=NO2)C=3N=CC=NC3)C1)C4CCN(C)CC4	Organic compounds	Organic nitrogen compounds	Organonitrogen compounds	Amines
1	389	w/o MS2:Xanthoxylin	636	4.67207	4.73593	4.81143	197.081	5401.69	17968.2	null	[M+H]+	M + 0			197.08	C10H12O4		FBUBVLUPUDBFME-UHFFFAOYSA-N	O=C(C=1C(O)=CC(OC)=CC1OC)C	530	TRUE	TRUE	FALSE		null	null	null	65.8	25.4821	196.61172:12 196.63019:30 196.67508:23 196.74947:12 196.80618:16 196.84596:13 196.85971:14 196.89072:71 196.90944:117 196.93506:17 196.96507:116 196.99757:30 197.01198:15 197.03459:32 197.0462:136 197.08083:7671 197.13319:260 197.16171:13 197.18456:12 197.35983:15 197.39009:22 197.40839:12 197.46976:42 197.48222:20 197.494:12 197.53476:76 197.55801:29 197.66144:35 197.69815:75 197.71996:13 197.74…	49.94419:30 49.96457:15 50.04165:28 50.05439:33 50.06859:10 50.07437:17 50.09238:17 50.16203:74 50.17964:16 50.18578:12 50.19509:107 50.22017:29 50.22543:38 50.26556:13 50.27666:48 50.28117:12 50.29028:47 50.31344:13 50.36296:27 50.36763:21 50.39162:38 50.39925:7 50.44239:30 50.46611:14 50.48965:47 50.50819:46 50.53437:14 50.54521:22 50.5669:14 50.58383:47 50.60176:13 50.62447:21 50.63216:14 50.6…	S:\shares\bw02hortidata\Group_Geelen\jingjili\_data\_Results\Notebook1\Bio2Bio\LC-HRMS\MS-DIAL+FINDER\52\Crude\ESI+\52ESI+\ID00416_4.74_197.08.mat	ID00416_4.74_197.08	21262	4251	197.081	[M+H]+	17968.2	Xanthoxylin	5.8086	HMDB=HMDB0029645,KNApSAcK=C00002710,ChEBI=CHEBI:10070,FooDB=FDB000816,NANPDB=NANPDB_1812;NANPDB_6220,UNPD=UNPD154055,COCONUT=CNP0245247	C10H12O4	Alkyl-phenylketones	FBUBVLUPUDBFME-UHFFFAOYSA-N	O=C(C=1C(O)=CC(OC)=CC1OC)C	Organic compounds	Organic oxygen compounds	Organooxygen compounds	Carbonyl compounds
1	390	w/o MS2:Meglutol	636	4.67207	4.73593	4.86952	201.019	11314.4	38376.5	null	[M+H-H2O]+	M + 0	adduct linked to 418_[M+H]+; similar chromatogram in higher mz_419; found in higher mz's MsMs_419; found in higher mz's MsMs_418		201.016	C6H10O5	Hydroxy fatty acids	NPOAOTPXWNWTSH-UHFFFAOYSA-N	O=C(O)CC(O)(C)CC(=O)O	530	TRUE	TRUE	FALSE		null	null	null	96.5	47.7418	200.54007:12 200.59769:33 200.61693:15 200.65559:26 200.66542:23 200.70209:45 200.81221:12 200.89096:13 200.92128:25 200.94977:114 200.97612:24 201.01866:13052 201.04961:78 201.06642:76 201.08734:202 201.10777:63 201.12216:71 201.16228:76 201.17299:87 201.18665:43 201.30284:19 201.32692:25 201.4066:12 201.46446:19 201.49026:27 201.51028:13 201.54135:19 201.61737:16 201.66081:14 201.67856:75 201.8…	49.94419:30 49.96457:15 50.04165:28 50.05439:33 50.06859:10 50.07437:17 50.09238:17 50.16203:74 50.17964:16 50.18578:12 50.19509:107 50.22017:29 50.22543:38 50.26556:13 50.27666:48 50.28117:12 50.29028:47 50.31344:13 50.36296:27 50.36763:21 50.39162:38 50.39925:7 50.44239:30 50.46611:14 50.48965:47 50.50819:46 50.53437:14 50.54521:22 50.5669:14 50.58383:47 50.60176:13 50.62447:21 50.63216:14 50.6…	S:\shares\bw02hortidata\Group_Geelen\jingjili\_data\_Results\Notebook1\Bio2Bio\LC-HRMS\MS-DIAL+FINDER\52\Crude\ESI+\52ESI+\ID00417_4.74_201.02.mat	ID00417_4.74_201.02	21262	2164	201.019	[M+H-H2O]+	38376.5	C00050730	5.0643	KNApSAcK=C00050730,COCONUT=CNP0081191	C11H6O5	8-hydroxypsoralens	XDASEBHPSSDPDJ-UHFFFAOYSA-N	O=C1OC2=C(O)C=3OC=CC3C=C2C(O)=C1	Organic compounds	Phenylpropanoids and polyketides	Coumarins and derivatives	Furanocoumarins
1	391	w/o MS2:4-methylumbelliferyl acetate	636	4.66625	4.73593	4.87532	219.03	8821.34	30882.6	null	[M+H]+	M + 0	adduct linked to 417_[M+H-H2O]+; found in higher mz's MsMs_419		219.03	C12H10O4	Coumarins and derivatives	HXVZGASCDAGAPS-UHFFFAOYSA-N	O=C1OC=2C=C(OC(=O)C)C=CC2C(=C1)C	530	TRUE	TRUE	FALSE		null	null	null	100	29.6809	218.57767:19 218.61099:13 218.72685:15 218.77087:17 218.82251:28 218.8604:62 218.88139:15 218.90028:44 218.91779:70 218.93434:52 218.94452:28 218.95924:36 218.98415:41 219.02986:10348 219.06664:291 219.0979:311 219.11398:149 219.12703:126 219.14008:124 219.15181:58 219.16699:26 219.18318:62 219.20174:66 219.22594:173 219.25394:66 219.28197:19 219.42366:35 219.45276:12 219.48384:27 219.50029:14 21…	49.94419:30 49.96457:15 50.04165:28 50.05439:33 50.06859:10 50.07437:17 50.09238:17 50.16203:74 50.17964:16 50.18578:12 50.19509:107 50.22017:29 50.22543:38 50.26556:13 50.27666:48 50.28117:12 50.29028:47 50.31344:13 50.36296:27 50.36763:21 50.39162:38 50.39925:7 50.44239:30 50.46611:14 50.48965:47 50.50819:46 50.53437:14 50.54521:22 50.5669:14 50.58383:47 50.60176:13 50.62447:21 50.63216:14 50.6…	S:\shares\bw02hortidata\Group_Geelen\jingjili\_data\_Results\Notebook1\Bio2Bio\LC-HRMS\MS-DIAL+FINDER\52\Crude\ESI+\52ESI+\ID00418_4.74_219.03.mat	ID00418_4.74_219.03	21262	2385	219.03	[M+H]+	30882.6	biphenyl-4,4'-dithiol	4.5345	ChEBI=CHEBI:34363,COCONUT=CNP0187238	C12H10S2	Biphenyls and derivatives	VRPKUXAKHIINGG-UHFFFAOYSA-N	SC=1C=CC(=CC1)C2=CC=C(S)C=C2	Organic compounds	Benzenoids	Benzene and substituted derivatives	Biphenyls and derivatives
0	392	w/o MS2:3-[4-methoxy-2-[(2S,3R,4S,5S,6R)-3,4,5-trihydroxy-6-(hydroxymethyl)oxan-2-yl]oxyphenyl]propanoic acid	636	4.67207	4.73593	4.7824	381.116	13553.1	32875.4	null	[M+H]+	M + 0			381.116	C16H22O9	Phenolic glycosides	LIVNOUBJFOXZOR-YMILTQATSA-N	O=C(O)CCC1=CC=C(OC)C=C1OC2OC(CO)C(O)C(O)C2O	530	TRUE	TRUE	FALSE		null	null	null	62.4	125.91	380.62408:50 380.67212:21 380.73212:41 380.77872:32 380.84109:31 380.85855:46 380.89569:55 380.92465:114 380.97461:45 380.99039:14 381.03159:136 381.1163:17562 381.2056:196 381.22797:58 381.27057:47 381.34421:10 381.36331:47 381.42868:19 381.45477:82 381.4729:37 381.4989:20 381.52292:17 381.75717:12 381.79852:14 381.81604:15 381.89169:19 381.91214:46 381.9451:37 381.99069:89 382.03415:208 382.065…	49.94419:30 49.96457:15 50.04165:28 50.05439:33 50.06859:10 50.07437:17 50.09238:17 50.16203:74 50.17964:16 50.18578:12 50.19509:107 50.22017:29 50.22543:38 50.26556:13 50.27666:48 50.28117:12 50.29028:47 50.31344:13 50.36296:27 50.36763:21 50.39162:38 50.39925:7 50.44239:30 50.46611:14 50.48965:47 50.50819:46 50.53437:14 50.54521:22 50.5669:14 50.58383:47 50.60176:13 50.62447:21 50.63216:14 50.6…	S:\shares\bw02hortidata\Group_Geelen\jingjili\_data\_Results\Notebook1\Bio2Bio\LC-HRMS\MS-DIAL+FINDER\52\Crude\ESI+\52ESI+\ID00419_4.74_381.12.mat	ID00419_4.74_381.12	21262	4355	381.116	[M+H]+	32875.4
1	396	w/o MS2:Benzoic acid	644	4.73013	4.7824	4.83467	145.029	6858.67	20156.3	null	[M+H-H2O]+	M + 0	adduct linked to 424_[M+H]+; similar chromatogram in higher mz_426; similar chromatogram in higher mz_427; found in higher mz's MsMs_427; found in higher mz's MsMs_426; found in higher mz's MsMs_424	3.31	145.03	C7H6O2	Benzoic acids	WPYMKLBDIGXBTP-UHFFFAOYSA-N	O=C(O)C=1C=CC=CC1	530	TRUE	TRUE	FALSE	100	null	null	null	64.6	19.2165	144.54353:27 144.55998:28 144.58296:16 144.60721:11 144.61595:18 144.64877:19 144.71626:44 144.74846:30 144.76944:24 144.80095:40 144.8364:19 144.92146:23 144.94133:12 144.9558:74 144.96959:68 144.98363:110 145.02881:8086 145.05875:112 145.07019:106 145.07933:61 145.09821:313 145.12584:27 145.13986:36 145.15338:100 145.17639:17 145.19276:14 145.22218:8 145.23569:46 145.26341:15 145.31203:19 145.3…	49.93253:15 49.99146:37 49.99776:16 50.01353:13 50.04211:12 50.08925:13 50.13243:113 50.15123:56 50.16993:27 50.18512:20 50.23228:12 50.24658:38 50.2618:101 50.27899:18 50.28413:28 50.34229:119 50.37439:23 50.38237:14 50.39619:24 50.40227:7 50.44759:67 50.47147:13 50.49646:9 50.50368:10 50.52964:18 50.5826:16 50.62213:34 50.64385:20 50.65152:20 50.66632:24 50.68345:18 50.71356:20 50.77282:42 50.8…	S:\shares\bw02hortidata\Group_Geelen\jingjili\_data\_Results\Notebook1\Bio2Bio\LC-HRMS\MS-DIAL+FINDER\52\Crude\ESI+\52ESI+\ID00423_4.78_145.03.mat	ID00423_4.78_145.03	21734	1941	145.029	[M+H-H2O]+	20156.3	Umbelliferone	5.9255	HMDB=HMDB0029865,KNApSAcK=C00002503,ChEBI=CHEBI:27510,FooDB=FDB001094;FDB012649,NANPDB=NANPDB_3587;NANPDB_4186;NANPDB_4468;NANPDB_4483,STOFF=STOFF_1054,Urine=HMDB0029865,Serum=HMDB0029865,PubChem=5281426,PlantCyc=CPD-8186,UNPD=UNPD16064,BLEXP=BLEXPDB00005281426,COCONUT=CNP0291283	C9H6O3	7-hydroxycoumarins	ORHBXUUXSCNDEV-UHFFFAOYSA-N	O=C1OC=2C=C(O)C=CC2C=C1	Organic compounds	Phenylpropanoids and polyketides	Coumarins and derivatives	Hydroxycoumarins
1	397	w/o MS2:Unknown (carbon number 9); PlaSMA ID-305	644	4.72433	4.7824	4.91017	163.04	47568.8	134031	null	[M+H]+	M + 0	adduct linked to 423_[M+H-H2O]+; found in higher mz's MsMs_427; found in higher mz's MsMs_426	3.41	163.041	C9H8O4	Unknown			530	TRUE	TRUE	FALSE	100	null	null	null	70.8	200.039	162.55162:18 162.62952:168 162.65286:34 162.67964:17 162.74846:15 162.76874:19 162.81372:26 162.83649:15 162.86345:12 162.88553:16 162.89722:10 162.91159:46 162.9476:32 162.95679:25 162.97105:16 162.98526:106 163.00461:65 163.03979:59327 163.07002:398 163.07895:309 163.10883:234 163.12662:117 163.1649:25 163.21411:73 163.23729:15 163.2668:25 163.32275:25 163.34009:43 163.41516:16 163.44809:81 163…	49.93253:15 49.99146:37 49.99776:16 50.01353:13 50.04211:12 50.08925:13 50.13243:113 50.15123:56 50.16993:27 50.18512:20 50.23228:12 50.24658:38 50.2618:101 50.27899:18 50.28413:28 50.34229:119 50.37439:23 50.38237:14 50.39619:24 50.40227:7 50.44759:67 50.47147:13 50.49646:9 50.50368:10 50.52964:18 50.5826:16 50.62213:34 50.64385:20 50.65152:20 50.66632:24 50.68345:18 50.71356:20 50.77282:42 50.8…	S:\shares\bw02hortidata\Group_Geelen\jingjili\_data\_Results\Notebook1\Bio2Bio\LC-HRMS\MS-DIAL+FINDER\52\Crude\ESI+\52ESI+\ID00424_4.78_163.04.mat	ID00424_4.78_163.04	21734	2174	163.04	[M+H]+	134031	Umbelliferone	5.8001	HMDB=HMDB0029865,KNApSAcK=C00002503,ChEBI=CHEBI:27510,FooDB=FDB001094;FDB012649,NANPDB=NANPDB_3587;NANPDB_4186;NANPDB_4468;NANPDB_4483,STOFF=STOFF_1054,Urine=HMDB0029865,Serum=HMDB0029865,PubChem=5281426,PlantCyc=CPD-8186,UNPD=UNPD16064,BLEXP=BLEXPDB00005281426,COCONUT=CNP0291283	C9H6O3	7-hydroxycoumarins	ORHBXUUXSCNDEV-UHFFFAOYSA-N	O=C1OC=2C=C(O)C=CC2C=C1	Organic compounds	Phenylpropanoids and polyketides	Coumarins and derivatives	Hydroxycoumarins
1	399	w/o MS2:Dehydroevodiamine	644	4.7011	4.7824	4.83467	324.11	5216.59	14590.8	null	[M+H]+	M + 0		5.15	324.111	C19H15N3O	Quinazolines	VXHNSVKJHXSKKM-UHFFFAOYSA-N	O=C1C=2C=CC=CC2[N+](=C3C=4[N-]C=5C=CC=CC5C4CCN13)C	530	TRUE	TRUE	FALSE	100	null	null	null	61.3	52.2187	323.62033:62 323.65967:34 323.69299:16 323.82758:39 323.86142:33 323.88785:16 323.94131:35 323.98019:32 324.01193:35 324.0553:165 324.11023:6442 324.17313:31 324.21106:90 324.24509:12 324.27261:17 324.41208:56 324.44751:19 324.45804:38 324.51459:33 324.61035:42 324.68872:25 324.79138:15 324.83188:7 324.84369:22 324.86865:60 324.89542:80 324.90771:88 324.93475:46 324.97757:31 324.99683:36 325.0298…	49.93253:15 49.99146:37 49.99776:16 50.01353:13 50.04211:12 50.08925:13 50.13243:113 50.15123:56 50.16993:27 50.18512:20 50.23228:12 50.24658:38 50.2618:101 50.27899:18 50.28413:28 50.34229:119 50.37439:23 50.38237:14 50.39619:24 50.40227:7 50.44759:67 50.47147:13 50.49646:9 50.50368:10 50.52964:18 50.5826:16 50.62213:34 50.64385:20 50.65152:20 50.66632:24 50.68345:18 50.71356:20 50.77282:42 50.8…	S:\shares\bw02hortidata\Group_Geelen\jingjili\_data\_Results\Notebook1\Bio2Bio\LC-HRMS\MS-DIAL+FINDER\52\Crude\ESI+\52ESI+\ID00426_4.78_324.11.mat	ID00426_4.78_324.11	21734	4161	324.11	[M+H]+	14590.8	UNPD13891	4.724	UNPD=UNPD13891;UNPD200488,COCONUT=CNP0270339	C12H21NO7S	Fatty acyl glycosides of mono- and disaccharides	FISKBHZVUFLWDZ-ZAFHPDBPNA-N	O=C(C=CSC)NCCOC1OC(CO)C(O)C(O)C1O	Organic compounds	Lipids and lipid-like molecules	Fatty Acyls	Fatty acyl glycosides
1	401	w/o MS2:6-Hydroxy-7-methoxycoumarin	647	4.74755	4.79982	4.8521	193.05	61783.6	143444	null	[M+H]+	M + 0		3.98	193.05	C10H8O4	Hydroxycoumarins	SYTYLPHCLSSCOJ-UHFFFAOYSA-N	O=C1OC=2C=C(OC)C(O)=CC2C=C1	530	TRUE	TRUE	FALSE	100	null	null	null	74.4	240.48	192.5607:22 192.60414:33 192.61612:17 192.64659:30 192.67824:13 192.70084:16 192.73817:11 192.75656:63 192.83435:35 192.87691:15 192.93001:20 192.94769:59 192.96072:13 192.98424:27 192.99852:74 193.01096:119 193.05048:82265 193.09021:225 193.11212:342 193.13573:111 193.16667:126 193.19107:190 193.22878:29 193.2484:55 193.26909:10 193.31378:26 193.34906:25 193.3795:19 193.39619:42 193.41689:12 193…	49.93945:13 49.96539:15 50.04332:65 50.04981:16 50.08383:29 50.10545:19 50.11581:15 50.13328:96 50.14342:11 50.15063:12 50.18509:13 50.21057:23 50.22616:11 50.23205:34 50.23798:15 50.26071:31 50.26893:38 50.34062:12 50.40102:12 50.4413:16 50.45758:13 50.49755:15 50.51594:17 50.52289:8 50.55533:30 50.59021:14 50.63715:55 50.65545:12 50.7623:37 50.7688:27 50.78449:19 50.83281:29 50.84743:35 50.8671…	S:\shares\bw02hortidata\Group_Geelen\jingjili\_data\_Results\Notebook1\Bio2Bio\LC-HRMS\MS-DIAL+FINDER\52\Crude\ESI+\52ESI+\ID00428_4.8_193.05.mat	ID00428_4.8_193.05	21790	2236	193.05	[M+H]+	143444	Scopoletin	5.981	HMDB=HMDB0034344,KNApSAcK=C00002499,ChEBI=CHEBI:17488,FooDB=FDB012705,NANPDB=NANPDB_1332;NANPDB_1813;NANPDB_1944;NANPDB_2138;NANPDB_2517;NANPDB_3000;NANPDB_4216;NANPDB_4352;NANPDB_4524;NANPDB_5210;NANPDB_6577;NANPDB_6583;NANPDB_6602;NANPDB_6614;NANPDB_6618;NANPDB_6633;NANPDB_6640;NANPDB_6672;NANPDB_6678;NANPDB_6684;NANPDB_6695;NANPDB_6701;NANPDB_6708;NANPDB_6733;NANPDB_6740;NANPDB_6745;NANPDB_675…	C10H8O4	7-hydroxycoumarins	RODXRVNMMDRFIK-UHFFFAOYSA-N	O=C1OC=2C=C(O)C(OC)=CC2C=C1	Organic compounds	Phenylpropanoids and polyketides	Coumarins and derivatives	Hydroxycoumarins
0	403	w/o MS2:2-[4-[4-[hydroxy-(4-hydroxy-3-methoxyphenyl)methyl]-3-(hydroxymethyl)oxolan-2-yl]-2-methoxyphenoxy]-6-(hydroxymethyl)oxane-3,4,5-triol	654	4.7766	4.84048	4.91017	556.24	3280.49	9226.46	null	[M+H]+	M + 0			556.239	C26H34O12	Lignan glycosides	AWTYKUNFPBFFHC-UHFFFAOYSA-N	OC1=CC=C(C=C1OC)C(O)C2COC(C3=CC=C(OC4OC(CO)C(O)C(O)C4O)C(OC)=C3)C2CO	530	TRUE	TRUE	FALSE		null	null	null	64.8	50.539	555.74677:32 555.83295:17 555.93872:133 555.98468:23 556.02509:33 556.07599:153 556.112:105 556.15857:132 556.24042:3930 556.30658:50 556.3703:20 556.44012:13 556.5022:37 556.53113:25 556.57391:162 556.6109:37 556.63904:56 556.6947:47 556.72052:67 556.78009:74 556.80884:22 556.84595:19 556.89728:141 556.93658:18 557.01135:32 557.04938:46 557.06873:66 557.11377:79 557.13904:89 557.18396:94 557.221…	49.97313:41 50.00655:12 50.02277:13 50.04366:17 50.05651:48 50.06872:29 50.09253:19 50.11323:39 50.12859:12 50.15547:12 50.16535:26 50.21101:27 50.22494:71 50.24227:13 50.36911:13 50.41496:48 50.43747:30 50.47272:15 50.49241:15 50.50068:61 50.56311:13 50.5739:13 50.61046:19 50.65851:23 50.6783:48 50.6919:13 50.71328:27 50.74091:31 50.75963:102 50.78645:15 50.82447:28 50.87436:22 50.882:35 50.9464…	S:\shares\bw02hortidata\Group_Geelen\jingjili\_data\_Results\Notebook1\Bio2Bio\LC-HRMS\MS-DIAL+FINDER\52\Crude\ESI+\52ESI+\ID00430_4.84_556.24.mat	ID00430_4.84_556.24	21563	11466	556.24	[M+H]+	9226.46
1	404	w/o MS2:NCGC00380774-01_C22H27ClO7_	658	4.82887	4.8637	4.92178	439.155	9064.45	23227.1	null	[M+H]+	M + 0	found in higher mz's MsMs_432; found in higher mz's MsMs_434		439.152	C22H27ClO7	Azaphilones	QBTPSJBCRQLPLW-PEGOPYGQSA-N	O=C(OC1(C(=O)C(Cl)=C2C=C(OC(OC)C2(O)C1=O)C=CC(=CC(C)CC)C)C)C	530	TRUE	TRUE	FALSE		null	null	null	62.3	88.468	438.70236:130 438.74066:95 438.76749:43 438.89667:54 438.92783:97 438.96002:34 438.99503:35 439.02103:79 439.05295:47 439.0795:86 439.15543:11591 439.20285:277 439.233:78 439.29144:78 439.31512:62 439.4111:26 439.46109:26 439.5072:123 439.53448:42 439.62146:33 439.69391:58 439.72028:53 439.78073:82 439.8356:19 439.91928:59 439.94443:20 439.9809:26 440.01416:24 440.04486:224 440.1022:68 440.15576:…	49.9306:25 49.95217:18 49.96457:15 49.97509:17 50.04258:42 50.05137:14 50.12778:38 50.18206:13 50.19135:17 50.25545:14 50.3092:25 50.32259:117 50.34155:31 50.34933:8 50.3781:11 50.38521:18 50.39289:22 50.4026:12 50.42423:19 50.43351:21 50.4537:14 50.47336:56 50.48158:12 50.50247:22 50.51048:8 50.57693:13 50.62747:12 50.6378:15 50.6477:19 50.6663:12 50.77448:38 50.79384:23 50.80695:60 50.82716:35 …	S:\shares\bw02hortidata\Group_Geelen\jingjili\_data\_Results\Notebook1\Bio2Bio\LC-HRMS\MS-DIAL+FINDER\52\Crude\ESI+\52ESI+\ID00431_4.86_439.16.mat	ID00431_4.86_439.16	21933	9390	439.155	[M+H]+	23227.1	2-(2,5-dioxo-2,3,4,5-tetrahydro-1H-1,4-benzodiazepin-3-yl)-N-[3-(methylsulfanyl)-1-{[1,2,4]triazolo[4,3-a]pyridin-3-yl}propyl]acetamide	4.803	COCONUT=CNP0125043	C21H22N6O3S	1,4-benzodiazepines	VZARMXCNNLBOQQ-UHFFFAOYSA-N	O=C1NC(C(=O)NC=2C=CC=CC12)CC(=O)NC(C3=NN=C4C=CC=CN43)CCSC	Organic compounds	Organoheterocyclic compounds	Benzodiazepines	1,4-benzodiazepines
1	406	w/o MS2:(2R)-8-ethyl-7-hydroxy-5-methoxy-2-methyl-2,3-dihydrochromen-4-one	659	4.7766	4.86952	4.91597	237.114	7335.55	21598.5	null	[M+H]+	M + 0	similar chromatogram in higher mz_432; found in higher mz's MsMs_432; found in higher mz's MsMs_431		237.112	C13H16O4	Chromones	BPIMOIWHAHUBPJ-SSDOTTSWSA-N	O=C1C=2C(OC)=CC(O)=C(C2OC(C)C1)CC	530	TRUE	TRUE	FALSE		null	null	null	65.5	37.1177	236.64317:31 236.68913:10 236.702:24 236.7692:24 236.7861:54 236.85025:21 236.86565:54 236.90118:15 236.9413:68 236.95645:33 236.98085:14 236.99982:157 237.03966:173 237.08099:152 237.11363:8973 237.159:70 237.17357:40 237.18742:25 237.19647:23 237.21422:13 237.29597:15 237.31354:18 237.33487:8 237.35414:79 237.41045:39 237.42694:24 237.48289:43 237.53557:47 237.56244:27 237.71729:43 237.77464:12…	49.95106:98 49.961:13 49.99889:22 50.03595:14 50.05841:20 50.07147:15 50.09277:42 50.12092:12 50.20002:210 50.27499:15 50.29173:33 50.3033:27 50.31391:17 50.33458:18 50.34142:17 50.35971:25 50.40818:19 50.43405:15 50.4599:12 50.48342:31 50.49827:24 50.51039:13 50.53594:12 50.57005:15 50.57913:15 50.58934:13 50.65313:13 50.66788:14 50.71116:45 50.73432:32 50.82646:12 50.85918:21 50.87138:28 50.884…	S:\shares\bw02hortidata\Group_Geelen\jingjili\_data\_Results\Notebook1\Bio2Bio\LC-HRMS\MS-DIAL+FINDER\52\Crude\ESI+\52ESI+\ID00433_4.87_237.11.mat	ID00433_4.87_237.11	21533	5283	237.114	[M+H]+	21598.5	diphenyl-1H-1,2,3-triazol-5-amine	4.2667	COCONUT=CNP0063259	C14H12N4		FUCABBOUCNJYAH-UHFFFAOYSA-N	N1=NN(C=2C=CC=CC2)C(N)=C1C=3C=CC=CC3	Organic compounds	Organoheterocyclic compounds	Azoles	Triazoles
0	407	w/o MS2:(E)-5-hydroxy-N-[3-[5-[3-[[(E)-5-hydroxy-3-methylpent-2-enoyl]amino]propyl]-3,6-dioxopiperazin-2-yl]propyl]-3-methylpent-2-enamide	662	4.81725	4.88693	4.99147	453.272	15358.1	35913.3	null	[M+H]+	M + 0			453.269	C22H36N4O6		CNQCBOHTKBVCFM-WXUKJITCSA-N	OC(=NCCCC1N=C(O)C(N=C1O)CCCN=C(O)C=C(C)CCO)C=C(C)CCO	530	TRUE	TRUE	FALSE		null	null	null	66.3	124.13	452.77942:13 452.8111:15 452.85141:12 452.91156:30 452.96268:16 452.9884:30 453.03391:45 453.05771:63 453.08203:121 453.13361:143 453.16754:186 453.1962:99 453.27191:20449 453.36075:12 453.38956:60 453.41156:69 453.44687:34 453.47275:68 453.54681:41 453.60364:100 453.64594:14 453.69275:12 453.73462:19 453.75543:28 453.78937:82 453.81772:22 453.88065:30 453.92737:13 453.96252:14 454.02713:108 454.…	49.97261:27 49.9851:70 50.00812:12 50.03487:72 50.04434:13 50.0699:14 50.11148:25 50.11741:16 50.14622:40 50.15914:15 50.19157:36 50.20072:15 50.2169:16 50.2528:31 50.27174:20 50.29445:15 50.29993:11 50.34568:21 50.36153:13 50.36985:47 50.3801:13 50.42445:39 50.46999:13 50.49554:101 50.54055:12 50.58676:88 50.59438:21 50.65232:12 50.6766:61 50.6919:13 50.71545:70 50.73546:13 50.77514:17 50.79728:…	S:\shares\bw02hortidata\Group_Geelen\jingjili\_data\_Results\Notebook1\Bio2Bio\LC-HRMS\MS-DIAL+FINDER\52\Crude\ESI+\52ESI+\ID00434_4.89_453.27.mat	ID00434_4.89_453.27	21686	4614	453.272	[M+H]+	35913.3
1	409	w/o MS2:methyl (Z)-5-[(1R,4aR,8aR)-5,5,8a-trimethyl-2-methylidene-3,4,4a,6,7,8-hexahydro-1H-naphthalen-1-yl]-3-(acetyloxymethyl)pent-2-enoate	672	4.90437	4.94502	5.03757	415.219	4263.14	11874.6	null	[M+H]+	M + 0			415.223	C23H36O4	Diterpenoids	FALZOOWSJAQSFX-OATHEDFASA-N	O=C(OC)C=C(COC(=O)C)CCC1C(=C)CCC2C(C)(C)CCCC12C	530	TRUE	TRUE	FALSE		null	null	null	62	26.673	414.78397:133 414.8613:18 414.91922:28 414.9902:18 415.02551:184 415.06482:59 415.09589:150 415.13351:75 415.16162:110 415.21933:5429 415.33521:19 415.41293:12 415.46628:38 415.50955:34 415.55405:15 415.6062:32 415.63171:18 415.64935:28 415.69513:13 415.76239:13 415.8089:12 415.87793:19 415.91513:59 415.94067:37 415.97366:60 415.99924:31 416.04272:45 416.06061:59 416.08493:16 416.10718:14 416.151…	49.97466:31 50.03387:19 50.07149:27 50.12148:12 50.1272:16 50.18347:13 50.19267:38 50.28733:75 50.29414:8 50.30805:12 50.31815:19 50.32509:30 50.33748:15 50.35759:12 50.37541:13 50.38549:12 50.39352:7 50.39942:22 50.44902:18 50.46692:33 50.49604:42 50.51881:14 50.53456:36 50.54157:17 50.55638:19 50.65126:15 50.6726:27 50.73872:13 50.74291:33 50.75281:12 50.78477:19 50.80293:25 50.81558:16 50.8264…	S:\shares\bw02hortidata\Group_Geelen\jingjili\_data\_Results\Notebook1\Bio2Bio\LC-HRMS\MS-DIAL+FINDER\52\Crude\ESI+\52ESI+\ID00436_4.95_415.22.mat	ID00436_4.95_415.22	21625	9047	415.219	[M+H]+	11874.6	Not named	5.0744	NPA=NPA001241,COCONUT=CNP0103041	C18H30N4O7	Alpha amino acids and derivatives	XFTHGTMJVXVDKR-NOQIOLJMSA-N	O=C(C=C(C)CCO)NCCCC1NC(=O)C(N(O)C1=O)CCCN(O)C(=O)C	Organic compounds	Organic acids and derivatives	Carboxylic acids and derivatives	Amino acids, peptides, and analogues
1	410	w/o MS2:3-Hydroxycinnamic acid	674	4.8521	4.95663	4.99728	165.055	9626.46	39068.3	null	[M+H]+	M + 0	found in higher mz's MsMs_436; found in higher mz's MsMs_439; found in higher mz's MsMs_438	4.415	165.055	C9H8O3	Hydroxycinnamic acids	KKSDGJDHHZEWEP-SNAWJCMRSA-N	OC(=O)\C=C\C1=CC(O)=CC=C1	530	TRUE	TRUE	FALSE	100	null	null	null	66.4	34.0487	164.55557:7 164.70284:24 164.72003:13 164.74799:13 164.7718:12 164.83844:15 164.86145:14 164.88895:14 164.89854:19 164.91762:14 164.93819:39 165.01085:47 165.02574:94 165.05475:9713 165.091:950 165.12047:146 165.19522:15 165.28644:13 165.33516:15 165.38301:23 165.40005:12 165.42551:35 165.48154:22 165.52119:10 165.53162:19 165.55745:14 165.57841:13 165.64919:15 165.71465:12 165.75278:42 165.91145…	49.99881:23 50.02047:12 50.05254:15 50.05907:23 50.0807:19 50.19003:15 50.21086:7 50.21687:41 50.25938:17 50.26681:12 50.27474:19 50.31962:19 50.33056:13 50.3483:14 50.37719:80 50.38465:13 50.40409:14 50.48:18 50.49392:27 50.53278:19 50.54832:20 50.589:8 50.59665:40 50.63143:13 50.64037:21 50.65385:42 50.66633:20 50.67559:27 50.69803:43 50.73485:20 50.74066:13 50.75535:15 50.77395:17 50.85679:20 …	S:\shares\bw02hortidata\Group_Geelen\jingjili\_data\_Results\Notebook1\Bio2Bio\LC-HRMS\MS-DIAL+FINDER\52\Crude\ESI+\52ESI+\ID00437_4.96_165.05.mat	ID00437_4.96_165.05	21692	3845	165.055	[M+H]+	39068.3	4-Hydroxycinnamic acid	6.1403	HMDB=HMDB0002035;HMDB0030677;HMDB0128076,KNApSAcK=C00000152;C00000580;C00026316;C00038791,ChEBI=CHEBI:17450;CHEBI:32373;CHEBI:32374;CHEBI:36090;CHEBI:12876;CHEBI:58152,DrugBank=DB04066,YMDB=YMDB00498,FooDB=FDB002592;FDB002593;FDB002594;FDB004146;FDB030490,NANPDB=NANPDB_1223;NANPDB_2208;NANPDB_2217;NANPDB_3176;NANPDB_3304;NANPDB_3447;NANPDB_3450;NANPDB_3535;NANPDB_4504;NANPDB_4508,STOFF=STOFF_1011…	C9H8O3	Hydroxycinnamic acids	NGSWKAQJJWESNS-ZZXKWVIFSA-N	O=C(O)C=CC1=CC=C(O)C=C1	Organic compounds	Phenylpropanoids and polyketides	Cinnamic acids and derivatives	Hydroxycinnamic acids and derivatives
1	411	w/o MS2:C13H14O3; PlaSMA ID-817	674	4.89855	4.95663	5.02595	219.102	6092.23	21706.2	null	[M+H-H2O]+	M + 0	adduct linked to 439_[M+H]+; found in higher mz's MsMs_436; found in higher mz's MsMs_439	4.96	219.101	C13H14O3	Formula predicted			530	TRUE	TRUE	FALSE	100	null	null	null	65.5	18.3741	218.60352:30 218.72247:12 218.75664:17 218.8241:13 218.8699:142 218.93417:46 218.98174:70 219.01372:90 219.03328:42 219.06253:316 219.10225:7794 219.13887:120 219.17044:439 219.20155:16 219.23149:57 219.40674:48 219.44975:22 219.46312:153 219.49348:14 219.50771:19 219.55331:36 219.57356:47 219.60718:15 219.63153:42 219.75046:26 219.80548:21 219.8345:12 219.86671:28 219.90157:97 219.92523:14 219.9…	49.99881:23 50.02047:12 50.05254:15 50.05907:23 50.0807:19 50.19003:15 50.21086:7 50.21687:41 50.25938:17 50.26681:12 50.27474:19 50.31962:19 50.33056:13 50.3483:14 50.37719:80 50.38465:13 50.40409:14 50.48:18 50.49392:27 50.53278:19 50.54832:20 50.589:8 50.59665:40 50.63143:13 50.64037:21 50.65385:42 50.66633:20 50.67559:27 50.69803:43 50.73485:20 50.74066:13 50.75535:15 50.77395:17 50.85679:20 …	S:\shares\bw02hortidata\Group_Geelen\jingjili\_data\_Results\Notebook1\Bio2Bio\LC-HRMS\MS-DIAL+FINDER\52\Crude\ESI+\52ESI+\ID00438_4.96_219.1.mat	ID00438_4.96_219.1	21692	5209	219.102	[M+H-H2O]+	21706.2	(3S,4R)-6-Acetyl-3,4-dihydroxy-2,2-dimethylchromane;(+)-(3S,4R)-6-Acetyl-3,4-dihydroxy-2,2-dimethylchromane	5.4835	KNApSAcK=C00036347;C00036348,UNPD=UNPD146224;UNPD39576,NPA=NPA003140;NPA007794,COCONUT=CNP0274726	C13H16O4	2,2-dimethyl-1-benzopyrans	AMJRVNUEWFTIFW-WEUYFXHZNA-N	O=C(C1=CC=C2OC(C)(C)C(O)C(O)C2=C1)C	Organic compounds	Organoheterocyclic compounds	Benzopyrans	1-benzopyrans
1	412	w/o MS2:(2R)-8-ethyl-7-hydroxy-5-methoxy-2-methyl-2,3-dihydrochromen-4-one	675	4.91597	4.96243	5.03757	237.112	5867.85	17600.3	null	[M+H]+	M + 0	adduct linked to 438_[M+H-H2O]+; found in higher mz's MsMs_436		237.112	C13H16O4	Chromones	BPIMOIWHAHUBPJ-SSDOTTSWSA-N	O=C1C=2C(OC)=CC(O)=C(C2OC(C)C1)CC	530	TRUE	TRUE	FALSE		null	null	null	66.4	28.1993	236.62787:30 236.66168:14 236.70541:12 236.76234:26 236.79456:17 236.82635:20 236.86742:15 236.90314:19 236.92972:78 236.95007:51 236.98994:20 237.02162:208 237.04781:129 237.07179:292 237.11165:7088 237.18288:92 237.19919:22 237.21954:130 237.2666:22 237.32526:52 237.35565:13 237.40295:46 237.42345:39 237.44664:13 237.53569:28 237.55603:14 237.58937:21 237.61086:45 237.67557:38 237.69505:51 237.…	49.97882:47 50.01731:93 50.0567:13 50.07074:13 50.09232:13 50.10787:20 50.12446:44 50.14566:73 50.17034:18 50.21027:19 50.25726:27 50.28177:15 50.31113:12 50.32973:12 50.3607:14 50.39557:13 50.42037:13 50.43122:24 50.45596:36 50.47696:24 50.48672:8 50.49183:16 50.52964:39 50.56195:35 50.57859:13 50.59373:15 50.61352:17 50.63059:14 50.64145:19 50.70675:35 50.73216:19 50.74091:12 50.77775:14 50.784…	S:\shares\bw02hortidata\Group_Geelen\jingjili\_data\_Results\Notebook1\Bio2Bio\LC-HRMS\MS-DIAL+FINDER\52\Crude\ESI+\52ESI+\ID00439_4.96_237.11.mat	ID00439_4.96_237.11	21913	5446	237.112	[M+H]+	17600.3	(3S,4R)-6-Acetyl-3,4-dihydroxy-2,2-dimethylchromane;(+)-(3S,4R)-6-Acetyl-3,4-dihydroxy-2,2-dimethylchromane	5.5784	KNApSAcK=C00036347;C00036348,UNPD=UNPD146224;UNPD39576,NPA=NPA003140;NPA007794,COCONUT=CNP0274726	C13H16O4	2,2-dimethyl-1-benzopyrans	AMJRVNUEWFTIFW-WEUYFXHZNA-N	O=C(C1=CC=C2OC(C)(C)C(O)C(O)C2=C1)C	Organic compounds	Organoheterocyclic compounds	Benzopyrans	1-benzopyrans
0	413	w/o MS2:Ferrioxamine E [M+Fe-2H]	677	4.92178	4.97405	5.0666	654.265	5955.39	14717.1	null	[M+H]+	M + 0			654.27	C27H45FeN6O9	Macrolactams	MZFKJKOHYACYNT-UHFFFAOYSA-N	O=C1NCCCCCN2O[Fe]3ON(C(=O)CC1)CCCCCNC(=O)CCC(=O)N(O3)CCCCCNC(=O)CCC2=O	530	TRUE	TRUE	FALSE		null	null	null	93.8	116.639	653.78943:24 653.83997:79 653.89685:18 653.93781:63 654.01398:87 654.04724:98 654.09607:80 654.15283:54 654.26721:8373 654.36542:15 654.41809:42 654.45502:36 654.50946:72 654.56683:33 654.6012:135 654.66107:33 654.74084:121 654.77814:30 654.91443:27 655.00183:121 655.03082:46 655.10284:144 655.17401:146 655.26959:2070 655.40228:41 655.47455:13 655.51709:17 655.55151:54 655.58948:134 655.64062:23 …	49.94485:12 50.02625:23 50.07915:12 50.08993:108 50.10112:26 50.11904:26 50.13178:14 50.13914:28 50.19556:19 50.20097:11 50.2724:15 50.31113:12 50.33447:28 50.34033:7 50.37309:14 50.41187:19 50.45119:40 50.49932:21 50.54279:13 50.55763:21 50.56538:12 50.59611:46 50.60729:20 50.61973:55 50.63831:17 50.78338:15 50.81873:19 50.84908:13 50.89028:21 50.8974:23 50.90211:8 50.92574:29 50.93506:15 50.955…	S:\shares\bw02hortidata\Group_Geelen\jingjili\_data\_Results\Notebook1\Bio2Bio\LC-HRMS\MS-DIAL+FINDER\52\Crude\ESI+\52ESI+\ID00440_4.97_654.27.mat	ID00440_4.97_654.27	21685	6605	654.265	[M+H]+	14717.1
[truncated: 1,127 more rows]
[truncated: 5 more columns]

## Sheet: ESI-
	1. MS-DIAL																															2.MS-FINDER														3. ChemOnt
[truncated: 511 more rows]
[truncated: 7 more columns]

## Sheet: Sheet3
	PeakID	Title	Scans	RT left(min)	RT (min)	RT right (min)	Precursor m/z	Height	Area	Model masses	Adduct	Isotope	Comment	Reference RT	Reference m/z	Formula	Ontology	InChIKey	SMILES	Annotation tag (VS1.0)	RT matched	m/z matched	MS/MS matched	RT similarity	Dot product	Reverse dot product	Fragment presence %	Total score	S/N	MS1 isotopes	MSMS spectrum	File path	File name	MS1 count	MSMS count	PRECURSORMZ	PRECURSORTYPE	Area	Structure rank 1	Total score	Databases	Formula	Ontology	InChIKey	SMILES	Kingdom	Superclass	Class	Subclass
[truncated: 46 more rows]
[truncated: 4 more columns]

[truncated: 1 more sheets: Sheet4]
